# Supplementary material for: Bis(2,3-dimethyl­anilinium) dihydrogen­diphosphate
Source: Acta Crystallogr Sect E Struct Rep Online. 2010 Feb 6;66(Pt 3):o535. doi: 10.1107/S1600536810004149 (PMC2983687; doi:10.1107/S1600536810004149)
Supplement: Supplementary file 1 [file e-66-0o535-sup1.cif]

##############################################################################
###                                                                        ###
###        Electronic paper (Acta Crystallographica Section E)             ###
###                                                                        ###
##############################################################################
#                                                                            #
# This CIF contains the data in a paper accepted for publication in Acta     #
# Crystallographica Section E. It conforms to the requirements of Notes      #
# for Authors for Section E, and has been peer reviewed under the auspices   #
# of the IUCr Commission on Journals.                                        #
#                                                                            #
# Full details of the Crystallographic Information File format               #
# are given in the paper "The Crystallographic Information File (CIF):       #
# a New Standard Archive File for Crystallography" by S. R. Hall, F. H.      #
# Allen and I. D. Brown [Acta Cryst. (1991), A47, 655-685].                  #
#                                                                            #
# The current version of the core CIF dictionary is obtainable from          #
# ftp://ftp.iucr.org/pub/cif_core.dic. The current version number is 2.4.    #
#                                                                            #
# Software is freely available for graphical display of the structure(s) in  #
# this CIF.  For information consult the CIF home page http://www.iucr.org/  #
# cif/home.html                                                              #
#                                                                            #
# This file may be used for bona fide research purposes within the           #
# scientific community so long as proper attribution is given to the journal # 
# article from which it was obtained.                                        #
#                                                                            #
##############################################################################
                                             
data_I
_audit_creation_method     SHELXL-97
_chemical_name_systematic
;
Bis(2,3-dimethylanilinium) dihydrogendiphosphate
;
_chemical_name_common     ?
_chemical_formula_moiety     '2(C8 H12 N +), H2 P2 O7 2-'
_chemical_formula_sum     'C16 H26 N2 O7 P2'
_chemical_formula_iupac     '2C8 H12 N +, H2 P2 O7 2-'
_chemical_formula_weight     420.33
_chemical_melting_point     ?
_symmetry_cell_setting     monoclinic
_symmetry_space_group_name_H-M     'C 2/c'
_symmetry_space_group_name_Hall     '-C 2yc'
loop_
    _symmetry_equiv_pos_as_xyz
    'x, y, z'
    '-x, y, -z+1/2'
    'x+1/2, y+1/2, z'
    '-x+1/2, y+1/2, -z+1/2'
    '-x, -y, -z'
    'x, -y, z-1/2'
    '-x+1/2, -y+1/2, -z'
    'x+1/2, -y+1/2, z-1/2'
_cell_length_a     32.9401(10)
_cell_length_b     4.5348(10)
_cell_length_c     15.560(8)
_cell_angle_alpha     90.00
_cell_angle_beta     113.06(4)
_cell_angle_gamma     90.00
_cell_volume     2138.6(12)
_cell_formula_units_Z     4
_cell_measurement_reflns_used     25
_cell_measurement_theta_min     8
_cell_measurement_theta_max     10
_cell_measurement_temperature     293
_exptl_crystal_description     prism
_exptl_crystal_colour     pink
_exptl_crystal_size_max     0.50
_exptl_crystal_size_mid     0.45
_exptl_crystal_size_min     0.25
_exptl_crystal_density_diffrn     1.305
_exptl_crystal_density_meas     ?
_exptl_crystal_density_method     'not measured'
_exptl_crystal_F_000     888
_exptl_absorpt_coefficient_mu     0.131
_exptl_absorpt_correction_type     none
_exptl_absorpt_process_details     ?
_exptl_special_details
;
;
_diffrn_ambient_temperature     293
_diffrn_radiation_type     AgK\a
_diffrn_radiation_wavelength     0.56087
_diffrn_radiation_monochromator     graphite
_diffrn_measurement_device_type     'Enraf--Nonius CAD-4'
_diffrn_measurement_device     '\k-geometry diffractometer'
_diffrn_measurement_method     'non-profiled omega scans'
_diffrn_reflns_number     3944
_diffrn_reflns_av_R_equivalents     0.0107
_diffrn_reflns_av_sigmaI/netI     0.0179
_diffrn_reflns_theta_min     2.07
_diffrn_reflns_theta_max     24.97
_diffrn_reflns_theta_full     24.97
_diffrn_measured_fraction_theta_max     1.000
_diffrn_measured_fraction_theta_full     1.000
_diffrn_reflns_limit_h_min     -49
_diffrn_reflns_limit_h_max     45
_diffrn_reflns_limit_k_min     0
_diffrn_reflns_limit_k_max     6
_diffrn_reflns_limit_l_min     0
_diffrn_reflns_limit_l_max     23
_diffrn_standards_number     2
_diffrn_standards_interval_time     120
_diffrn_standards_decay_%     1
loop_
    _diffrn_standard_refln_index_h
    _diffrn_standard_refln_index_k
    _diffrn_standard_refln_index_l
    -19 -1 7
    10 2 4
_refine_special_details
;
Refinement of <i>F</i>^2^ against ALL reflections. The weighted <i>R</i>-factor
wR and goodness of fit <i>S</i> are based on <i>F</i>^2^, conventional
<i>R</i>-factors <i>R</i> are based on <i>F</i>, with <i>F</i> set to zero for
negative <i>F</i>^2^. The threshold expression of <i>F</i>^2^ >
\s(<i>F</i>^2^) is used only for calculating <i>R</i>-factors(gt) etc. and is
not relevant to the choice of reflections for refinement. <i>R</i>-factors
based on <i>F</i>^2^ are statistically about twice as large as those based on
<i>F</i>, and <i>R</i>- factors based on ALL data will be even larger.
;
_reflns_number_total     3815
_reflns_number_gt     2891
_reflns_threshold_expression     I>2\s(I)
_refine_ls_structure_factor_coef     Fsqd
_refine_ls_matrix_type     full
_refine_ls_R_factor_all     0.0601
_refine_ls_R_factor_gt     0.0398
_refine_ls_wR_factor_gt     0.1280
_refine_ls_wR_factor_ref     0.1375
_refine_ls_goodness_of_fit_ref     1.106
_refine_ls_restrained_S_all     1.106
_refine_ls_number_reflns     3815
_refine_ls_number_parameters     127
_refine_ls_number_restraints     0
_refine_ls_hydrogen_treatment     constr
_refine_ls_weighting_scheme     calc
_refine_ls_weighting_details
         'calc w=1/[\s^2^(Fo^2^)+(0.0801P)^2^+0.3731P] where P=(Fo^2^+2Fc^2^)/3'
_atom_sites_solution_hydrogens     geom
_atom_sites_solution_primary     direct
_atom_sites_solution_secondary     difmap
_refine_ls_shift/su_max     0.001
_refine_ls_shift/su_mean     0.000
_refine_diff_density_max     0.441
_refine_diff_density_min     -0.216
_refine_ls_extinction_method     none
_refine_ls_extinction_coef     ?
loop_
    _atom_type_symbol
    _atom_type_description
    _atom_type_scat_dispersion_real
    _atom_type_scat_dispersion_imag
    _atom_type_scat_source
    'C' 'C' 0.0015 0.0009
                         'International Tables Vol C Tables 4.2.6.8 and 6.1.1.4'
    'H' 'H' 0.0000 0.0000
                         'International Tables Vol C Tables 4.2.6.8 and 6.1.1.4'
    'N' 'N' 0.0030 0.0019
                         'International Tables Vol C Tables 4.2.6.8 and 6.1.1.4'
    'O' 'O' 0.0056 0.0036
                         'International Tables Vol C Tables 4.2.6.8 and 6.1.1.4'
    'P' 'P' 0.0667 0.0580
                         'International Tables Vol C Tables 4.2.6.8 and 6.1.1.4'
_computing_data_collection     'CAD-4 EXPRESS (Enraf--Nonius, 1994)'
_computing_cell_refinement     'CAD-4 EXPRESS (Enraf--Nonius, 1994)'
_computing_data_reduction     'XCAD4 (Harms & Wocadlo, 1995)'
_computing_structure_solution     'SHELXS97 (Sheldrick, 2008)'
_computing_structure_refinement     'SHELXL97 (Sheldrick, 2008)'
_computing_molecular_graphics     'ORTEP-3 for Windows (Farrugia, 1997)'
_computing_publication_material     'WinGX (Farrugia, 1999)'
loop_
    _atom_site_type_symbol
    _atom_site_label
    _atom_site_fract_x
    _atom_site_fract_y
    _atom_site_fract_z
    _atom_site_U_iso_or_equiv
    _atom_site_adp_type
    _atom_site_calc_flag
    _atom_site_refinement_flags
    _atom_site_occupancy
    _atom_site_disorder_assembly
    _atom_site_disorder_group
    P P1 0.510805(12) 0.68375(7) 0.35144(2) 0.03189(11) Uani d . 1 . .
    O O1 0.53139(4) 0.9396(2) 0.41487(7) 0.0424(3) Uani d . 1 . .
    O O2 0.5000 0.8169(3) 0.2500 0.0384(3) Uani d S 1 . .
    O O3 0.54560(4) 0.4412(2) 0.36452(9) 0.0470(3) Uani d . 1 . .
    H H3 0.5369 0.2852 0.3779 0.071 Uiso calc R 1 . .
    O O4 0.46936(4) 0.5703(2) 0.35653(8) 0.0424(2) Uani d . 1 . .
    N N1 0.43242(4) 0.0895(3) 0.39453(8) 0.0350(2) Uani d . 1 . .
    H H1A 0.4485 0.2236 0.3802 0.052 Uiso calc R 1 . .
    H H1B 0.4353 -0.0845 0.3711 0.052 Uiso calc R 1 . .
    H H1C 0.4417 0.0755 0.4563 0.052 Uiso calc R 1 . .
    C C1 0.38624(5) 0.1778(4) 0.35532(12) 0.0445(3) Uani d . 1 . .
    C C2 0.36165(6) 0.1438(4) 0.26065(13) 0.0540(4) Uani d . 1 . .
    C C3 0.31819(7) 0.2505(7) 0.22611(18) 0.0764(7) Uani d . 1 . .
    C C4 0.30194(8) 0.3801(8) 0.2858(3) 0.1040(11) Uani d . 1 . .
    H H4 0.2730 0.4483 0.2622 0.125 Uiso calc R 1 . .
    C C5 0.32707(9) 0.4116(9) 0.3788(3) 0.1165(13) Uani d . 1 . .
    H H5 0.3154 0.5022 0.4177 0.140 Uiso calc R 1 . .
    C C6 0.36968(7) 0.3087(6) 0.41443(18) 0.0796(7) Uani d . 1 . .
    H H6 0.3871 0.3273 0.4778 0.095 Uiso calc R 1 . .
    C C7 0.38165(8) 0.0022(7) 0.19904(14) 0.0804(7) Uani d . 1 . .
    H H7A 0.4052 0.1237 0.1972 0.121 Uiso calc R 1 . .
    H H7B 0.3595 -0.0192 0.1370 0.121 Uiso calc R 1 . .
    H H7C 0.3931 -0.1885 0.2235 0.121 Uiso calc R 1 . .
    C C8 0.28886(9) 0.2238(11) 0.1235(2) 0.1297(14) Uani d . 1 . .
    H H8A 0.2637 0.3508 0.1092 0.195 Uiso calc R 1 . .
    H H8B 0.2791 0.0234 0.1096 0.195 Uiso calc R 1 . .
    H H8C 0.3051 0.2803 0.0867 0.195 Uiso calc R 1 . .
loop_
    _atom_site_aniso_label
    _atom_site_aniso_U_11
    _atom_site_aniso_U_22
    _atom_site_aniso_U_33
    _atom_site_aniso_U_12
    _atom_site_aniso_U_13
    _atom_site_aniso_U_23
    P1 0.04612(19) 0.02030(15) 0.03291(17) 0.00149(12) 0.01944(14) 0.00289(11)
    O1 0.0698(7) 0.0241(4) 0.0301(5) -0.0029(4) 0.0160(4) 0.0017(4)
    O2 0.0632(9) 0.0255(6) 0.0304(6) 0.000 0.0226(6) 0.000
    O3 0.0532(6) 0.0243(4) 0.0715(8) 0.0059(4) 0.0330(6) 0.0104(5)
    O4 0.0523(6) 0.0313(5) 0.0537(6) 0.0016(4) 0.0316(5) 0.0055(4)
    N1 0.0379(5) 0.0330(5) 0.0349(5) -0.0003(4) 0.0152(4) 0.0025(4)
    C1 0.0365(6) 0.0454(8) 0.0512(8) -0.0012(6) 0.0169(6) 0.0025(7)
    C2 0.0410(7) 0.0636(11) 0.0511(9) -0.0091(7) 0.0113(7) 0.0096(8)
    C3 0.0417(9) 0.0942(16) 0.0760(14) -0.0044(11) 0.0043(9) 0.0159(14)
    C4 0.0411(10) 0.124(2) 0.135(3) 0.0155(13) 0.0218(14) -0.008(2)
    C5 0.0570(13) 0.169(3) 0.123(3) 0.0279(18) 0.0343(16) -0.037(2)
    C6 0.0507(10) 0.112(2) 0.0743(14) 0.0127(12) 0.0227(10) -0.0250(14)
    C7 0.0648(12) 0.129(2) 0.0413(9) -0.0042(14) 0.0146(8) -0.0027(12)
    C8 0.0561(13) 0.213(4) 0.084(2) -0.003(2) -0.0123(13) 0.030(3)
_geom_special_details
;
All esds (except the esd in the dihedral angle between two l.s. planes) are
estimated using the full covariance matrix. The cell esds are taken into
account individually in the estimation of esds in distances, angles and
torsion angles; correlations between esds in cell parameters are only used
when they are defined by crystal symmetry. An approximate (isotropic)
treatment of cell esds is used for estimating esds involving l.s. planes.
;
loop_
    _geom_bond_atom_site_label_1
    _geom_bond_atom_site_label_2
    _geom_bond_site_symmetry_2
    _geom_bond_distance
    _geom_bond_publ_flag
    P1 O4 . 1.4900(11) ?
    P1 O1 . 1.5020(11) ?
    P1 O3 . 1.5433(11) ?
    P1 O2 . 1.5945(10) ?
    O2 P1 2_655 1.5944(10) ?
    O3 H3 . 0.8200 ?
    N1 C1 . 1.4559(19) ?
    N1 H1A . 0.8900 ?
    N1 H1B . 0.8900 ?
    N1 H1C . 0.8900 ?
    C1 C6 . 1.374(3) ?
    C1 C2 . 1.384(2) ?
    C2 C3 . 1.404(3) ?
    C2 C7 . 1.503(3) ?
    C3 C4 . 1.372(4) ?
    C3 C8 . 1.513(3) ?
    C4 C5 . 1.364(5) ?
    C4 H4 . 0.9300 ?
    C5 C6 . 1.373(3) ?
    C5 H5 . 0.9300 ?
    C6 H6 . 0.9300 ?
    C7 H7A . 0.9600 ?
    C7 H7B . 0.9600 ?
    C7 H7C . 0.9600 ?
    C8 H8A . 0.9600 ?
    C8 H8B . 0.9600 ?
    C8 H8C . 0.9600 ?
loop_
    _geom_angle_atom_site_label_1
    _geom_angle_atom_site_label_2
    _geom_angle_atom_site_label_3
    _geom_angle_site_symmetry_1
    _geom_angle_site_symmetry_3
    _geom_angle
    _geom_angle_publ_flag
    O4 P1 O1 . . 114.78(7) ?
    O4 P1 O3 . . 113.29(6) ?
    O1 P1 O3 . . 110.06(7) ?
    O4 P1 O2 . . 109.24(6) ?
    O1 P1 O2 . . 103.08(6) ?
    O3 P1 O2 . . 105.47(6) ?
    P1 O2 P1 2_655 . 135.50(9) ?
    P1 O3 H3 . . 109.5 ?
    C1 N1 H1A . . 109.5 ?
    C1 N1 H1B . . 109.5 ?
    H1A N1 H1B . . 109.5 ?
    C1 N1 H1C . . 109.5 ?
    H1A N1 H1C . . 109.5 ?
    H1B N1 H1C . . 109.5 ?
    C6 C1 C2 . . 122.71(18) ?
    C6 C1 N1 . . 117.50(17) ?
    C2 C1 N1 . . 119.68(16) ?
    C1 C2 C3 . . 116.9(2) ?
    C1 C2 C7 . . 120.43(17) ?
    C3 C2 C7 . . 122.6(2) ?
    C4 C3 C2 . . 119.9(2) ?
    C4 C3 C8 . . 119.4(3) ?
    C2 C3 C8 . . 120.7(3) ?
    C5 C4 C3 . . 121.8(2) ?
    C5 C4 H4 . . 119.1 ?
    C3 C4 H4 . . 119.1 ?
    C4 C5 C6 . . 119.5(3) ?
    C4 C5 H5 . . 120.2 ?
    C6 C5 H5 . . 120.2 ?
    C5 C6 C1 . . 119.2(3) ?
    C5 C6 H6 . . 120.4 ?
    C1 C6 H6 . . 120.4 ?
    C2 C7 H7A . . 109.5 ?
    C2 C7 H7B . . 109.5 ?
    H7A C7 H7B . . 109.5 ?
    C2 C7 H7C . . 109.5 ?
    H7A C7 H7C . . 109.5 ?
    H7B C7 H7C . . 109.5 ?
    C3 C8 H8A . . 109.5 ?
    C3 C8 H8B . . 109.5 ?
    H8A C8 H8B . . 109.5 ?
    C3 C8 H8C . . 109.5 ?
    H8A C8 H8C . . 109.5 ?
    H8B C8 H8C . . 109.5 ?
loop_
    _geom_hbond_atom_site_label_D
    _geom_hbond_atom_site_label_H
    _geom_hbond_atom_site_label_A
    _geom_hbond_site_symmetry_A
    _geom_hbond_distance_DH
    _geom_hbond_distance_HA
    _geom_hbond_distance_DA
    _geom_hbond_angle_DHA
    O3 H3 O1 1_545 0.82 1.70 2.5088(15) 167
    N1 H1A O4 . 0.89 1.81 2.6733(15) 163
    N1 H1B O4 1_545 0.89 1.99 2.8175(16) 154
    N1 H1C O1 5_666 0.89 1.85 2.732(2) 172
data_global
_journal_date_recd_electronic     2010-01-26
_journal_date_accepted     2010-02-02
_journal_name_full     'Acta Crystallographica, Section E'
_journal_year     2010
_journal_volume     66
_journal_issue      3
_journal_page_first     o535
_journal_page_last     o535
_journal_paper_category     QO
_journal_coeditor_code     HB5321
_publ_contact_author_name     'Marouani Houda'
_publ_contact_author_address
;
Laboratoire de chimie des Mat\'eriaux
Facult\'e des Sciences de Bizerte
7021 Zarzouna Bizerte
Tunisie
;
_publ_contact_author_email     'houda.marouani@fsb.rnu.tn'
_publ_contact_author_fax     '216 72 590 566'
_publ_contact_author_phone     '216 72 591 906'
_publ_section_title
;
Bis(2,3-dimethylanilinium) dihydrogendiphosphate
;
loop_
    _publ_author_name
    _publ_author_footnote
    _publ_author_address
    'Marouani, Houda' .
;
Laboratoire de Chimie des Mat\'eriaux
Facult\'e des Sciences de Bizerte
7021 Zarzouna Bizerte
Tunisia
;
    'Elmi, Lamia' .
;
Laboratoire de Chimie des Mat\'eriaux
Facult\'e des Sciences de Bizerte
7021 Zarzouna Bizerte
Tunisia
;
    'Rzaigui, Mohamed' .
;
Laboratoire de Chimie des Mat\'eriaux
Facult\'e des Sciences de Bizerte
7021 Zarzouna Bizerte
Tunisia
;
    'Al-Deyab, Salem S.' .
;
Petrochemical Research Chair,
College of Science, King Saud University.
Riyadh
Saudi Arabia
;
