# Supplementary material for: Bis(2,3-dimethyl­anilinium) dihydrogen­diphosphate
Source: Acta Crystallogr Sect E Struct Rep Online. 2010 Feb 6;66(Pt 3):o535. doi: 10.1107/S1600536810004149 (PMC2983687; doi:10.1107/S1600536810004149)
Supplement: Supplementary file 2 [file e-66-0o535-Isup2.hkl]

#
# h,k,l, Fc-squared, Fo-squared, sigma(Fo-squared) and status flag
#
data_I
_shelx_title ' cad4 in C 2/c'
_shelx_refln_list_code          4
_shelx_F_calc_maximum      309.22
_exptl_crystal_F_000       888.00
_reflns_d_resolution_high  0.6644
 
loop_
 _symmetry_equiv_pos_as_xyz
 'x, y, z'
 '-x, y, -z+1/2'
 'x+1/2, y+1/2, z'
 '-x+1/2, y+1/2, -z+1/2'
 '-x, -y, -z'
 'x, -y, z-1/2'
 '-x+1/2, -y+1/2, -z'
 'x+1/2, -y+1/2, z-1/2'
 
_cell_length_a    32.9401
_cell_length_b     4.5348
_cell_length_c    15.5601
_cell_angle_alpha  90.000
_cell_angle_beta  113.061
_cell_angle_gamma  90.000
 
_shelx_F_squared_multiplier     1.000
 
loop_
 _refln_index_h
 _refln_index_k
 _refln_index_l
 _refln_F_squared_calc
 _refln_F_squared_meas
 _refln_F_squared_sigma
 _refln_observed_status
   4   0   0     7181.35     8020.15     33.78 o
   6   0   0    31235.10    34149.82    171.59 o
   8   0   0     1654.65     1725.60     13.93 o
  10   0   0     2401.71     2439.71     11.77 o
  12   0   0    10385.67    12748.47    116.85 o
  14   0   0      342.96      512.46      4.24 o
  16   0   0     3506.86     4223.99     20.24 o
  18   0   0       31.04       21.07      1.87 o
  20   0   0      467.58      514.54      5.02 o
  22   0   0        0.23        8.25      4.27 o
  24   0   0      147.86      156.59      5.53 o
  26   0   0        1.16        9.37      2.94 o
  28   0   0      390.53      281.49      5.38 o
  30   0   0       17.56       20.27      4.13 o
  32   0   0      114.28      108.88      4.59 o
  34   0   0        1.14       -1.03      4.18 o
  36   0   0       50.07       63.95      4.53 o
  38   0   0      131.29      129.30      8.96 o
  40   0   0      113.30      119.71      7.72 o
  42   0   0       24.96       35.14      8.44 o
  44   0   0        4.13       15.15      4.85 o
   1   1   0       13.69       17.25      1.16 o
   3   1   0     1425.54     1605.12      8.34 o
   5   1   0    19437.29    19664.27    240.71 o
   7   1   0       68.35       42.67      2.71 o
   9   1   0     1116.21     1303.93      8.05 o
  11   1   0      470.33      488.82      3.79 o
  13   1   0      693.24      657.98      9.60 o
  15   1   0     1074.62     1343.19     29.15 o
  17   1   0      103.81      105.57      5.28 o
  19   1   0       65.74       59.35      2.83 o
  21   1   0      823.23      865.65     18.17 o
  23   1   0      487.71      399.10     13.39 o
  25   1   0       70.52       56.90      3.50 o
  27   1   0      260.62      192.32      9.95 o
  29   1   0      116.38      116.45      4.55 o
  31   1   0       26.97       37.01      3.93 o
  33   1   0      159.78      163.31      9.44 o
  35   1   0       19.66       18.12      7.42 o
  37   1   0       12.66       12.52     10.49 o
  39   1   0        7.12        0.73      7.71 o
  41   1   0        2.18        8.38      8.11 o
  43   1   0       74.78       76.89      6.40 o
  45   1   0        8.61        0.86      9.38 o
   0   2   0       35.39       28.39      2.57 o
   2   2   0      919.99     1281.06      8.92 o
   4   2   0       39.52       24.19      1.88 o
   6   2   0     3421.44     3545.49     33.48 o
   8   2   0     4944.60     5206.77     51.67 o
  10   2   0     7957.34     7896.02     28.07 o
  12   2   0     3217.99     3102.02     18.62 o
  14   2   0     3066.16     3174.19     35.07 o
  16   2   0     2083.51     2243.51     15.26 o
  18   2   0      446.02      442.60     13.99 o
  20   2   0      217.64      239.04      7.64 o
  22   2   0      214.04      186.61      4.45 o
  24   2   0       17.49       14.42      3.73 o
  26   2   0      136.76      114.16      4.82 o
  28   2   0        0.57        6.91      3.33 o
  30   2   0      214.92      218.21      5.57 o
  32   2   0       86.45       82.96      4.64 o
  34   2   0       23.46       25.88      5.54 o
  36   2   0       54.59       64.46      4.96 o
  38   2   0        0.05        3.71      5.47 o
  40   2   0       60.06       79.12     16.72 o
  42   2   0       49.20       52.75      6.56 o
   1   3   0      805.32      660.18      5.55 o
   3   3   0     1615.57     1599.86     11.26 o
   5   3   0     2394.98     2218.94     43.66 o
   7   3   0     1243.39     1081.47     67.38 o
   9   3   0     1285.43     1354.76      9.33 o
  11   3   0     1141.69     1148.30      9.71 o
  13   3   0      346.45      363.81      9.06 o
  15   3   0      258.77      276.58      9.57 o
  17   3   0       16.43       24.02      3.02 o
  19   3   0       33.24       30.05      3.39 o
  21   3   0       24.66       24.37      3.22 o
  23   3   0        7.55       10.87      3.91 o
  25   3   0        6.61        7.47      7.05 o
  27   3   0      174.83      163.00     10.80 o
  29   3   0       99.00       97.89      5.04 o
  31   3   0        1.03        3.51      7.45 o
  33   3   0       23.65       35.23      4.80 o
  35   3   0      122.31      113.28      9.23 o
  37   3   0      101.14      120.56     18.59 o
  39   3   0        5.79       -1.93      9.52 o
   0   4   0      218.85      228.12      6.96 o
   2   4   0       92.98      102.14      3.91 o
   4   4   0        1.16       -0.21      7.57 o
   6   4   0        0.05        0.35      4.03 o
   8   4   0       13.49       18.31      8.03 o
  10   4   0        0.23       -0.46      5.81 o
  12   4   0        3.22       -0.30      3.62 o
  14   4   0      123.26      129.20      4.36 o
  16   4   0       20.41       29.37      3.57 o
  18   4   0        6.76        3.82      3.90 o
  20   4   0        0.05       -3.50      4.08 o
  22   4   0       12.16       12.66      4.57 o
  24   4   0        2.43       -6.41      6.41 o
  26   4   0        0.58       -4.26      6.26 o
  28   4   0       12.23        5.60      5.26 o
  30   4   0       44.72       49.16      5.21 o
  32   4   0        0.68        6.31      8.72 o
  34   4   0        0.86       -2.16      6.68 o
  36   4   0        0.73       -4.14      6.62 o
   1   5   0      502.29      471.41      7.38 o
   3   5   0      508.02      486.43      7.43 o
   5   5   0      309.96      297.64      6.32 o
   7   5   0      167.02      168.79      5.35 o
   9   5   0      109.43       98.30      5.41 o
  11   5   0      205.55      218.76      5.99 o
  13   5   0      414.40      440.50     10.09 o
  15   5   0      280.64      286.94     11.82 o
  17   5   0       49.10       57.52      7.83 o
  19   5   0        0.00        1.94      7.24 o
  21   5   0        2.04        1.04      7.40 o
  23   5   0       10.02       11.74      4.54 o
  25   5   0       48.42       53.79      5.06 o
  27   5   0       34.63       34.71      5.09 o
  29   5   0        3.50       -2.76     11.50 o
  31   5   0        1.99        6.65      8.73 o
   0   6   0       38.02       43.17      6.26 o
   2   6   0       38.35       41.74      4.56 o
   4   6   0       72.02       74.69     10.77 o
   6   6   0      287.66      295.20     18.15 o
   8   6   0      605.36      629.39     10.22 o
  10   6   0      482.98      480.75      9.49 o
  12   6   0      272.94      276.23      7.88 o
  14   6   0      200.91      206.03      9.40 o
  16   6   0      144.03      146.03      6.73 o
  18   6   0      105.18      113.05     13.22 o
  20   6   0       51.91       52.92      5.52 o
 -45   1   1       72.53       78.60      9.67 o
 -43   1   1       98.21       88.24      9.68 o
 -41   1   1        0.17       22.95      6.26 o
 -39   1   1        7.09        5.44     10.69 o
 -37   1   1        9.58        5.54     10.04 o
 -35   1   1        1.35        8.17      8.56 o
 -33   1   1       33.81       17.82      5.69 o
 -31   1   1      388.19      323.31      8.83 o
 -29   1   1        6.88        9.10      5.12 o
 -27   1   1       73.87       69.87      5.46 o
 -25   1   1      429.15      312.06      7.47 o
 -23   1   1      244.93      248.05      6.41 o
 -21   1   1      633.17      561.68      8.17 o
 -19   1   1     4283.92     4519.29     33.52 o
 -17   1   1     2633.15     2370.50     22.95 o
 -15   1   1        0.21        2.76      4.31 o
 -13   1   1     8882.43     9697.47     39.81 o
 -11   1   1     6782.78     7010.02     31.46 o
  -9   1   1    11212.63    11193.96     36.74 o
  -7   1   1     8472.52     8527.82     29.74 o
  -5   1   1     1826.67     1837.91     13.23 o
  -3   1   1    95618.34    95825.06     87.44 o
  -1   1   1     1533.75     1567.34     11.20 o
   1   1   1      456.54      481.59      4.72 o
   3   1   1    20595.38    22753.76     44.52 o
   5   1   1     7269.23     8138.15     28.68 o
   7   1   1    10594.00    11282.47     36.35 o
   9   1   1      644.19      554.33      5.63 o
  11   1   1     1307.12     1317.73     12.91 o
  13   1   1     1978.82     2338.50     21.11 o
  15   1   1      165.75      227.56      4.62 o
  17   1   1     1605.34     1728.19     18.04 o
  19   1   1      470.65      504.39      7.38 o
  21   1   1      261.16      234.22      6.17 o
  23   1   1      329.99      274.05      7.11 o
  25   1   1        3.93       11.97      4.57 o
  27   1   1      282.93      269.86      7.89 o
  29   1   1      229.73      206.75      7.86 o
  31   1   1       56.22       45.03      5.97 o
  33   1   1      106.12      106.92      7.06 o
  35   1   1       88.46       89.52      7.21 o
  37   1   1      110.95      107.25      7.83 o
  39   1   1       17.44       12.40      7.06 o
  41   1   1        5.18        7.83     11.88 o
  43   1   1       30.24       33.61      8.30 o
 -44   2   1        1.71       -8.58     12.17 o
 -42   2   1        4.37      -13.71     13.71 o
 -40   2   1       70.93       79.25      8.63 o
 -38   2   1       28.99       27.09      6.70 o
 -36   2   1        2.12        9.51      9.91 o
 -34   2   1        0.26       -9.12      9.12 o
 -32   2   1        0.09       -9.05      9.05 o
 -30   2   1        1.84       -5.03      8.63 o
 -28   2   1      254.80      225.61      7.57 o
 -26   2   1      294.22      251.80      7.38 o
 -24   2   1      201.02      175.30      6.14 o
 -22   2   1       36.23       33.18      4.31 o
 -20   2   1       16.22        1.59      6.60 o
 -18   2   1      656.73      609.95      8.41 o
 -16   2   1     1164.99     1155.57     11.90 o
 -14   2   1     2509.11     2399.64     20.90 o
 -12   2   1     1264.62     1093.79     10.45 o
 -10   2   1       23.79       17.82      3.09 o
  -8   2   1      993.95     1002.26      9.87 o
  -6   2   1     1183.67     1255.23     13.11 o
  -4   2   1     5659.04     6168.25     31.34 o
  -2   2   1      479.80      386.93      4.94 o
   0   2   1     1364.10     1482.41     13.42 o
   2   2   1     5228.77     5222.01     28.75 o
   4   2   1     4366.91     4617.10     27.72 o
   6   2   1     2535.82     2657.94     21.79 o
   8   2   1     4912.93     5193.85     31.59 o
  10   2   1      290.63      317.26      5.59 o
  12   2   1       21.41       16.54      3.02 o
  14   2   1       97.64      120.26      4.65 o
  16   2   1      282.21      239.90      5.92 o
  18   2   1      496.13      447.56      7.66 o
  20   2   1      880.16      895.82     10.83 o
  22   2   1      890.68      844.17     11.22 o
  24   2   1     2032.30     1847.61     19.08 o
  26   2   1      957.40      893.11     12.77 o
  28   2   1        1.63        7.95      4.84 o
  30   2   1      101.23       97.51      6.89 o
  32   2   1       79.30       69.82      6.50 o
  34   2   1       25.67       37.03      6.60 o
  36   2   1        8.38        2.49      6.33 o
  38   2   1       18.07        3.17     12.23 o
  40   2   1      186.63      220.46     11.12 o
  42   2   1       27.00       23.19      8.27 o
 -41   3   1        8.52        9.00     12.34 o
 -39   3   1        8.56        4.54     12.52 o
 -37   3   1       45.56       42.61      8.00 o
 -35   3   1       71.08       73.95      7.43 o
 -33   3   1      204.61      186.52      8.92 o
 -31   3   1        3.61        2.68      9.55 o
 -29   3   1       13.86        8.70      5.54 o
 -27   3   1       33.95       34.73      5.63 o
 -25   3   1      243.48      220.46      7.57 o
 -23   3   1      165.26      162.32      6.55 o
 -21   3   1      214.08      228.39      6.84 o
 -19   3   1      180.47      167.62      6.31 o
 -17   3   1      228.37      239.13      6.73 o
 -15   3   1      855.43      844.07     10.32 o
 -13   3   1      810.13      788.33      9.89 o
 -11   3   1      525.82      529.50      8.12 o
  -9   3   1      518.20      515.85      7.69 o
  -7   3   1        1.72       -4.89      5.71 o
  -5   3   1        6.51       13.08      3.32 o
  -3   3   1       78.37       64.31      3.82 o
  -1   3   1       67.65       55.26      3.38 o
   1   3   1      349.77      381.98      6.27 o
   3   3   1       19.15       14.31      3.05 o
   5   3   1       17.36       19.39      3.21 o
   7   3   1       20.64       17.17      3.07 o
   9   3   1      369.40      383.24      6.91 o
  11   3   1       91.25       85.37      4.57 o
  13   3   1      325.88      324.44      7.06 o
  15   3   1      846.97      862.91     10.78 o
  17   3   1      461.09      461.06      8.71 o
  19   3   1      451.47      405.33      8.59 o
  21   3   1       72.36       59.23      5.64 o
  23   3   1       44.89       46.34      5.68 o
  25   3   1       66.90       73.81      6.16 o
  27   3   1      315.74      337.50      9.67 o
  29   3   1       53.48       54.27      6.80 o
  31   3   1       10.12       12.69      6.51 o
  33   3   1      108.80      126.21      8.56 o
  35   3   1        4.70        4.76     12.92 o
  37   3   1       22.00       23.94      8.24 o
  39   3   1       34.46       41.81      8.29 o
 -36   4   1        1.32        7.04     11.05 o
 -34   4   1        0.87       -9.48     11.53 o
 -32   4   1       18.82       15.53      6.79 o
 -30   4   1       51.73       51.00      6.80 o
 -28   4   1        5.88       15.64      5.59 o
 -26   4   1       21.90       18.98      5.76 o
 -24   4   1       69.03       68.82      6.16 o
 -22   4   1      112.26      116.35      6.29 o
 -20   4   1      226.30      232.45      7.89 o
 -18   4   1      474.28      486.81     10.15 o
 -16   4   1      514.03      516.99     10.09 o
 -14   4   1      251.59      221.49      7.57 o
 -12   4   1      394.99      368.09      8.27 o
 -10   4   1     1535.77     1514.70     14.89 o
  -8   4   1     3513.69     3195.54     31.20 o
  -6   4   1     4359.44     4156.00     40.39 o
  -4   4   1     3198.99     2961.11     29.55 o
  -2   4   1     2310.54     2097.66     22.10 o
   0   4   1     1419.76     1390.30     13.66 o
   2   4   1      114.65      111.41      5.54 o
   4   4   1      145.28      131.34      5.87 o
   6   4   1      287.08      245.05      7.13 o
   8   4   1      208.42      200.65      6.67 o
  10   4   1      171.27      139.39      6.09 o
  12   4   1      141.79      109.86      5.95 o
  14   4   1      167.27      146.34      6.50 o
  16   4   1       99.90       92.84      5.54 o
  18   4   1        0.10       -2.75      7.60 o
  20   4   1       15.95       17.63      4.91 o
  22   4   1        0.61       -6.87      7.91 o
  24   4   1       45.28       50.09      5.92 o
  26   4   1       41.94       40.78      6.55 o
  28   4   1       77.69       91.10      7.72 o
  30   4   1      290.80      294.72     11.39 o
  32   4   1      404.62      426.72     13.42 o
  34   4   1      177.83      194.17     11.12 o
  36   4   1       35.28       36.91      8.47 o
 -31   5   1        0.83        7.88     11.88 o
 -29   5   1        2.17       11.03     11.30 o
 -27   5   1       34.87       35.28      7.35 o
 -25   5   1       74.28       77.96      7.60 o
 -23   5   1      154.69      145.70      8.39 o
 -21   5   1      194.04      195.35      9.10 o
 -19   5   1      214.44      213.44      8.88 o
 -17   5   1      220.51      211.56      8.83 o
 -15   5   1      103.74      105.70      7.69 o
 -13   5   1      195.83      183.87      8.97 o
 -11   5   1      320.27      314.94     10.11 o
  -9   5   1       78.26       76.11      6.85 o
  -7   5   1       51.18       43.36      5.88 o
  -5   5   1      237.80      237.65      8.25 o
  -3   5   1      312.06      288.34      8.76 o
  -1   5   1      152.15      147.88      6.84 o
   1   5   1       53.71       54.77      5.59 o
   3   5   1       90.74       78.69      6.09 o
   5   5   1       86.26       82.68      6.22 o
   7   5   1        0.13       -0.41      8.78 o
   9   5   1        1.99        0.85      9.45 o
  11   5   1       37.72       42.88      6.33 o
  13   5   1       81.47       83.58      7.13 o
  15   5   1      112.80      114.53      7.54 o
  17   5   1      144.38      148.29      8.20 o
  19   5   1       42.98       64.30      6.60 o
  21   5   1        5.89       13.40      6.00 o
  23   5   1        0.38       -4.23     10.90 o
  25   5   1       27.19       36.51      7.38 o
  27   5   1       65.58       66.34      8.29 o
  29   5   1       86.93       98.50      8.87 o
 -22   6   1        7.09       -9.17     11.85 o
 -20   6   1       34.46       33.28      7.83 o
 -18   6   1       93.71       88.95      9.33 o
 -16   6   1      106.82      100.36      9.21 o
 -14   6   1       82.51      102.22      8.64 o
 -12   6   1       79.50       73.16      8.20 o
 -10   6   1       75.33       79.61      7.93 o
  -8   6   1       33.07       45.93      7.33 o
  -6   6   1       11.14        4.16     11.49 o
  -4   6   1        5.80       -6.72     11.03 o
  -2   6   1        3.69       -0.51      9.99 o
   0   6   1       12.95       -9.26     11.56 o
   2   6   1       52.44       59.73      6.96 o
   4   6   1      110.69      113.13      8.30 o
   6   6   1      128.51      118.96      8.95 o
   8   6   1      133.67      143.02      9.10 o
  10   6   1      119.82      116.32      8.95 o
  12   6   1       26.82       26.05      7.33 o
  14   6   1        5.73      -12.28     12.28 o
  16   6   1       38.30       27.26      7.76 o
  18   6   1       50.51       50.08      8.29 o
  20   6   1       69.86       83.36      8.24 o
 -46   0   2       57.12       58.70      9.16 o
 -44   0   2       55.95       68.30      8.39 o
 -42   0   2        0.00       -1.57     10.16 o
 -40   0   2        2.60       -8.83      9.07 o
 -38   0   2       16.06       20.56      5.32 o
 -36   0   2        3.17        4.67      8.58 o
 -34   0   2      396.80      344.57      9.36 o
 -32   0   2       13.73       17.36      4.64 o
 -30   0   2      413.08      453.34      9.38 o
 -28   0   2     3058.75     2710.78     26.39 o
 -26   0   2     3952.12     3974.00     37.92 o
 -24   0   2     3402.83     3135.88     27.40 o
 -22   0   2     4166.72     4322.53     34.56 o
 -20   0   2     2184.26     1782.45     18.28 o
 -18   0   2      442.20      663.08      7.08 o
 -16   0   2     6124.48     6867.39     34.71 o
 -14   0   2     4369.83     4343.14     25.58 o
 -12   0   2     3459.29     3421.12     20.77 o
 -10   0   2    41687.91    41235.23     64.64 o
  -8   0   2     8953.64     9410.87     27.67 o
  -6   0   2    51233.32    54060.59     58.26 o
  -4   0   2      223.07     1087.40      7.47 o
  -2   0   2     5897.28     5960.39     15.82 o
   0   0   2    33884.20    34435.69     39.45 o
   2   0   2     2356.07     2052.03     11.03 o
   4   0   2      494.90      611.81      6.10 o
   6   0   2      677.61     1189.70     10.78 o
   8   0   2       74.21      204.66      3.17 o
  10   0   2      685.56      813.14      8.53 o
  12   0   2     1616.79     1509.01     13.93 o
  14   0   2     1232.65     1024.86     10.20 o
  16   0   2      164.58      191.32      4.40 o
  18   0   2      343.92      348.51      6.02 o
  20   0   2       29.79       42.06      3.48 o
  22   0   2      241.99      219.61      6.00 o
  24   0   2     2299.65     2054.11     20.32 o
  26   0   2     1038.50     1115.96     13.27 o
  28   0   2     1050.15     1026.48     13.93 o
  30   0   2      700.21      683.06     12.21 o
  32   0   2      118.11      132.07      7.50 o
  34   0   2      141.18      129.86      7.43 o
  36   0   2       12.01       24.89      5.56 o
  38   0   2       17.55       18.30      6.36 o
  40   0   2       55.33       32.02      7.67 o
  42   0   2        6.09        1.76     12.80 o
 -45   1   2        3.81        1.55      7.96 o
 -43   1   2       83.50       73.73      8.90 o
 -41   1   2       64.73       62.68      7.55 o
 -39   1   2       13.13        8.13     10.61 o
 -37   1   2       60.11       48.20      6.56 o
 -35   1   2        0.62        4.57      9.04 o
 -33   1   2       67.45       55.41      6.17 o
 -31   1   2      425.54      393.82      9.67 o
 -29   1   2      781.29      662.94     11.10 o
 -27   1   2      682.06      654.38     10.20 o
 -25   1   2      616.54      538.10      9.00 o
 -23   1   2      900.84      786.23      9.91 o
 -21   1   2     2514.92     2458.21     22.71 o
 -19   1   2      594.83      550.19      7.60 o
 -17   1   2      205.20      251.61      5.34 o
 -15   1   2      622.52      793.72      7.81 o
 -13   1   2     4153.73     4722.02     27.64 o
 -11   1   2     5082.08     5976.59     28.80 o
  -9   1   2     7068.29     7991.79     30.96 o
  -7   1   2     8967.02    10281.13     32.79 o
  -5   1   2    18812.02    18392.98     41.31 o
  -3   1   2    10358.21    10077.63     29.51 o
  -1   1   2      756.28      790.14      7.40 o
   1   1   2     2863.14     3092.88     16.76 o
   3   1   2      535.01      792.99      8.01 o
   5   1   2      257.93      494.07      4.91 o
   7   1   2      355.24      283.74      3.94 o
   9   1   2       21.58       44.98      2.42 o
  11   1   2     3578.62     4047.93     26.70 o
  13   1   2      826.22      926.68      9.31 o
  15   1   2       99.11      107.09      3.84 o
  17   1   2     1032.17      937.56      9.43 o
  19   1   2      746.74      667.66      8.75 o
  21   1   2     1619.98     1592.91     15.75 o
  23   1   2     1872.42     1889.13     19.59 o
  25   1   2      164.01      165.88      6.67 o
  27   1   2      386.65      360.24      9.26 o
  29   1   2      358.70      312.04      9.26 o
  31   1   2       35.73       34.90      5.95 o
  33   1   2       71.87       80.21      6.60 o
  35   1   2        5.08        7.55      9.58 o
  37   1   2        0.34       -9.60     10.64 o
  39   1   2        5.48        1.62     11.20 o
  41   1   2       42.68       46.92      7.81 o
  43   1   2        0.21        0.61     11.78 o
 -44   2   2        7.04        5.95      7.20 o
 -42   2   2        1.71        1.67     12.05 o
 -40   2   2        0.54        4.72     11.75 o
 -38   2   2       20.76       27.23      6.51 o
 -36   2   2       27.17       23.34      6.02 o
 -34   2   2      242.80      248.00      8.66 o
 -32   2   2      111.98      111.70      6.62 o
 -30   2   2       60.92       61.88      5.76 o
 -28   2   2      121.05      114.15      6.19 o
 -26   2   2       12.39        2.92      7.60 o
 -24   2   2      129.55      134.22      5.97 o
 -22   2   2      891.80      917.42     11.00 o
 -20   2   2     1519.97     1552.21     15.96 o
 -18   2   2     1623.59     1557.84     15.16 o
 -16   2   2     3754.80     3896.59     31.37 o
 -14   2   2     4074.46     4266.11     31.32 o
 -12   2   2     3197.32     2974.52     25.05 o
 -10   2   2        4.38        2.17      2.69 o
  -8   2   2        0.26        3.46      4.38 o
  -6   2   2     6830.08     6690.76     33.71 o
  -4   2   2      202.66      163.31      4.13 o
  -2   2   2       32.91       24.93      2.52 o
   0   2   2     1349.93     1366.21     13.15 o
   2   2   2     1609.69     1627.58     14.51 o
   4   2   2     2981.70     3296.99     24.16 o
   6   2   2       20.80       -2.40      4.60 o
   8   2   2       46.94       43.63      3.31 o
  10   2   2      878.69      988.86     10.09 o
  12   2   2        9.29       18.57      3.10 o
  14   2   2     1660.88     1658.33     17.02 o
  16   2   2     1268.81     1276.18     12.53 o
  18   2   2      761.73      756.31     10.06 o
  20   2   2      635.61      547.77      9.48 o
  22   2   2      101.95      115.60      6.56 o
  24   2   2      475.63      473.60      9.99 o
  26   2   2       29.73       26.72      5.56 o
  28   2   2       35.79       35.74      5.90 o
  30   2   2      119.30      128.19      7.20 o
  32   2   2       78.76       86.14      7.16 o
  34   2   2       78.50       78.07      7.66 o
  36   2   2       51.53       65.53      7.60 o
  38   2   2        4.71       -3.27     12.12 o
  40   2   2       14.22      -11.05     13.66 o
 -41   3   2        2.90        7.67     11.83 o
 -39   3   2       25.22       28.03      7.21 o
 -37   3   2       40.30       50.61      7.14 o
 -35   3   2       18.66        4.94     12.11 o
 -33   3   2       22.61       36.08      6.17 o
 -31   3   2       64.35       69.00      6.02 o
 -29   3   2       99.55       95.72      6.62 o
 -27   3   2      113.18      112.19      6.38 o
 -25   3   2       98.89      100.87      5.97 o
 -23   3   2       54.46       53.08      5.10 o
 -21   3   2      652.15      653.21     10.13 o
 -19   3   2     1918.23     1899.63     19.35 o
 -17   3   2     1178.65     1029.82     11.75 o
 -15   3   2     1189.86     1082.78     11.49 o
 -13   3   2     2073.22     2083.32     19.98 o
 -11   3   2     3409.59     3115.46     30.42 o
  -9   3   2     1567.41     1384.08     13.47 o
  -7   3   2       17.95        7.64      3.61 o
  -5   3   2      562.86      482.56      7.13 o
  -3   3   2      776.40      820.44      8.78 o
  -1   3   2        0.17        3.84      5.15 o
   1   3   2      306.20      247.69      5.47 o
   3   3   2      278.71      219.42      5.22 o
   5   3   2       51.50       46.09      3.53 o
   7   3   2      546.24      490.03      7.40 o
   9   3   2      888.37      740.20      9.21 o
  11   3   2      778.42      713.55      9.55 o
  13   3   2     1551.27     1515.64     15.46 o
  15   3   2      732.91      676.70     10.16 o
  17   3   2      527.88      499.19      9.26 o
  19   3   2      827.70      778.00     11.54 o
  21   3   2      982.07      947.36     12.99 o
  23   3   2      332.16      346.59      9.04 o
  25   3   2       18.18       23.36      5.37 o
  27   3   2      311.85      321.18      9.72 o
  29   3   2      475.85      464.25     11.48 o
  31   3   2      125.75      145.19      8.42 o
  33   3   2       45.56       45.97      7.14 o
  35   3   2      108.50       96.74      9.05 o
  37   3   2      184.65      223.12     11.56 o
  39   3   2       28.48       46.51      8.05 o
 -38   4   2        1.18       10.74      6.72 o
 -36   4   2        8.83        2.32     11.12 o
 -34   4   2        0.86       -1.09     10.90 o
 -32   4   2        1.57       16.88      6.33 o
 -30   4   2       21.48       32.74      6.65 o
 -28   4   2        6.35        3.77      9.63 o
 -26   4   2       18.59       19.63      5.44 o
 -24   4   2       41.47       39.27      5.76 o
 -22   4   2       22.55       23.17      5.15 o
 -20   4   2        6.35        3.51      8.22 o
 -18   4   2       73.47       75.99      6.02 o
 -16   4   2        0.15        2.17      8.92 o
 -14   4   2      160.67      150.33      6.96 o
 -12   4   2        1.23       -6.73      8.35 o
 -10   4   2        5.98        2.28      8.18 o
  -8   4   2       77.28       78.59      6.09 o
  -6   4   2        0.79       -8.76      8.76 o
  -4   4   2       38.24       56.91      4.79 o
  -2   4   2       85.99       84.38      5.41 o
   0   4   2       20.51       15.55      4.25 o
   2   4   2      189.87      172.24      6.46 o
   4   4   2       50.38       56.22      5.63 o
   6   4   2       82.89       77.73      5.90 o
   8   4   2       45.58       43.00      5.39 o
  10   4   2       13.02       -4.47      8.99 o
  12   4   2       31.25       38.77      5.08 o
  14   4   2        0.16       -8.03      8.03 o
  16   4   2        6.14        5.01      4.55 o
  18   4   2        0.92        0.41      8.61 o
  20   4   2       32.48       36.80      5.83 o
  22   4   2        0.01       -1.33      8.88 o
  24   4   2       12.87        9.28      9.86 o
  26   4   2       35.85       37.70      6.70 o
  28   4   2        9.50        9.74     11.66 o
  30   4   2        3.61       20.67      6.96 o
  32   4   2       11.67       -4.54     14.22 o
  34   4   2        1.52      -13.86     13.86 o
 -31   5   2        1.56       14.08      6.85 o
 -29   5   2       32.95       39.22      7.38 o
 -27   5   2       51.81       46.79      7.66 o
 -25   5   2       49.08       29.17      7.31 o
 -23   5   2      117.08      127.09      8.25 o
 -21   5   2      181.35      169.00      8.85 o
 -19   5   2      163.73      169.87      8.15 o
 -17   5   2      160.89      164.52      8.12 o
 -15   5   2      327.53      321.33      9.80 o
 -13   5   2      823.08      787.97     13.76 o
 -11   5   2      990.30      975.90     14.85 o
  -9   5   2      644.56      619.33     12.07 o
  -7   5   2      293.77      271.41      8.73 o
  -5   5   2       94.59       97.43      6.53 o
  -3   5   2       28.65       26.16      5.44 o
  -1   5   2        0.03        4.88      7.89 o
   1   5   2       12.28       13.32      4.83 o
   3   5   2        4.84       -8.63      8.63 o
   5   5   2        8.79        5.97      4.74 o
   7   5   2       66.33       50.08      5.76 o
   9   5   2      287.88      263.33      9.09 o
  11   5   2      504.06      517.62     11.37 o
  13   5   2      374.80      361.28     10.42 o
  15   5   2      193.46      193.51      8.71 o
  17   5   2      129.43      147.83      7.93 o
  19   5   2      138.06      145.76      8.46 o
  21   5   2      121.72      135.31      8.18 o
  23   5   2       86.82      100.09      8.10 o
  25   5   2      121.64      131.58      9.00 o
  27   5   2      146.61      165.70      9.99 o
  29   5   2       86.58       86.94      9.34 o
 -22   6   2      100.58      106.04      9.19 o
 -20   6   2      206.40      219.41     10.71 o
 -18   6   2      329.16      356.41     12.26 o
 -16   6   2      427.15      470.12     13.30 o
 -14   6   2      358.51      354.57     12.07 o
 -12   6   2      130.45      139.90      9.07 o
 -10   6   2       78.69       97.80      8.06 o
  -8   6   2      169.68      172.13      9.10 o
  -6   6   2      186.66      189.64      9.33 o
  -4   6   2      120.54      118.48      8.41 o
  -2   6   2       90.32       87.62      7.23 o
   0   6   2       92.89      101.14      7.25 o
   2   6   2       56.52       68.94      6.91 o
   4   6   2        1.89        3.65     10.16 o
   6   6   2        0.74        9.51     10.90 o
   8   6   2        3.07      -11.78     12.12 o
  10   6   2        2.54       10.18      6.65 o
  12   6   2        2.25       -5.00     11.27 o
  14   6   2       42.38       35.99      8.22 o
  16   6   2      130.86      160.82      9.50 o
  18   6   2      131.40      136.28      9.70 o
 -47   1   3       84.78       99.69      9.92 o
 -45   1   3       23.99       36.90      7.74 o
 -43   1   3        5.32        6.48     11.54 o
 -41   1   3       28.94       36.91      6.97 o
 -39   1   3       31.87       31.03      6.46 o
 -37   1   3      285.48      261.67      9.36 o
 -35   1   3       33.01       39.08      5.69 o
 -33   1   3      154.45      139.78      7.33 o
 -31   1   3      830.09      765.53     12.21 o
 -29   1   3      748.22      671.31     10.90 o
 -27   1   3      968.09      885.11     11.29 o
 -25   1   3     1319.38     1347.06     13.69 o
 -23   1   3     2270.06     2218.27     23.02 o
 -21   1   3     1662.45     1581.66     16.32 o
 -19   1   3     7808.97     7984.95     43.33 o
 -17   1   3     8946.04     9175.96     43.46 o
 -15   1   3     2935.33     3403.32     25.10 o
 -13   1   3     3080.61     3347.94     23.21 o
 -11   1   3      196.60      171.44      3.63 o
  -9   1   3     1617.26     1876.72     15.55 o
  -7   1   3     2158.57     2515.99     16.91 o
  -5   1   3     5697.67     6256.98     25.32 o
  -3   1   3      494.27      552.30      5.58 o
  -1   1   3      368.69      344.66      3.73 o
   1   1   3       26.04       19.76      1.77 o
   3   1   3     1381.98     1561.15     13.66 o
   5   1   3      850.47      811.57      8.24 o
   7   1   3      228.59      194.90      3.72 o
   9   1   3       56.60       35.06      2.56 o
  11   1   3     2138.73     2130.98     20.49 o
  13   1   3      514.55      455.25      6.21 o
  15   1   3      117.67      136.66      4.28 o
  17   1   3      504.53      481.80      7.35 o
  19   1   3      383.18      401.06      7.52 o
  21   1   3     3030.97     2769.19     28.32 o
  23   1   3      234.09      220.86      7.42 o
  25   1   3       19.77       22.44      5.46 o
  27   1   3      584.47      542.38     10.95 o
  29   1   3       67.74       53.40      6.38 o
  31   1   3      131.54      127.66      7.35 o
  33   1   3        1.24        4.55      9.33 o
  35   1   3       28.88       25.41      6.22 o
  37   1   3       80.70       88.82      8.13 o
  39   1   3        1.15        5.20      6.36 o
  41   1   3        6.44       22.80      6.94 o
 -44   2   3        3.68       -4.71     11.75 o
 -42   2   3       39.09       40.32      7.64 o
 -40   2   3       30.05       34.58      7.62 o
 -38   2   3       48.17       36.32      7.28 o
 -36   2   3      100.34       92.00      7.31 o
 -34   2   3       47.52       45.15      6.33 o
 -32   2   3       62.33       45.49      6.09 o
 -30   2   3       84.99       81.14      5.76 o
 -28   2   3      170.50      160.48      6.36 o
 -26   2   3      285.97      271.92      7.25 o
 -24   2   3     2114.36     1989.17     19.74 o
 -22   2   3     3910.57     3630.57     35.23 o
 -20   2   3      382.34      361.20      7.11 o
 -18   2   3      257.05      269.94      6.00 o
 -16   2   3      421.26      342.73      6.31 o
 -14   2   3        0.34       -2.86      2.86 o
 -12   2   3      207.12      300.21      5.34 o
 -10   2   3     4622.71     4697.32     30.45 o
  -8   2   3        0.15       64.83      3.22 o
  -6   2   3       73.76       79.23      3.75 o
  -4   2   3     8048.81     8448.23     38.07 o
  -2   2   3     1964.55     2040.01     18.74 o
   0   2   3      107.99      102.20      3.17 o
   2   2   3       13.16       22.13      2.34 o
   4   2   3       25.65       49.31      2.98 o
   6   2   3       29.34       50.67      3.09 o
   8   2   3      118.85      119.85      4.30 o
  10   2   3     1611.87     1718.15     18.23 o
  12   2   3     2667.86     2777.74     27.42 o
  14   2   3     2994.55     2958.39     25.71 o
  16   2   3     3257.47     3131.50     27.81 o
  18   2   3     2063.76     1992.05     20.92 o
  20   2   3      957.39      960.52     11.94 o
  22   2   3       25.54       19.42      4.96 o
  24   2   3      377.69      364.86      9.02 o
  26   2   3      899.48      850.97     13.03 o
  28   2   3       63.23       66.07      6.31 o
  30   2   3       51.45       63.22      6.51 o
  32   2   3      115.70       94.19      7.60 o
  34   2   3       34.02       32.28      6.97 o
  36   2   3        0.16       -2.13     10.98 o
  38   2   3       13.11        4.55     12.34 o
  40   2   3        4.37       -7.86     12.38 o
 -43   3   3        0.71        7.37     11.83 o
 -41   3   3        0.50        4.64     11.20 o
 -39   3   3       19.18       17.15      6.85 o
 -37   3   3      125.35      113.10      8.75 o
 -35   3   3      104.48      102.12      7.96 o
 -33   3   3       21.66       16.22      6.27 o
 -31   3   3      137.07      123.74      7.38 o
 -29   3   3      136.69      140.38      7.08 o
 -27   3   3       96.47       95.65      6.56 o
 -25   3   3      160.66      158.83      6.80 o
 -23   3   3        9.42       11.46      4.59 o
 -21   3   3        0.09        0.32      7.72 o
 -19   3   3      316.36      290.23      7.84 o
 -17   3   3     1561.79     1376.03     13.38 o
 -15   3   3      152.90      141.64      5.66 o
 -13   3   3       62.25       65.76      4.59 o
 -11   3   3       79.14       85.17      4.76 o
  -9   3   3     4138.42     4063.16     34.34 o
  -7   3   3     2761.79     2692.38     23.92 o
  -5   3   3     2345.72     2380.75     22.25 o
  -3   3   3     1268.91     1302.59     12.57 o
  -1   3   3       33.46       25.97      3.34 o
   1   3   3       62.55       80.27      4.08 o
   3   3   3      255.53      225.89      5.56 o
   5   3   3      393.87      339.58      6.46 o
   7   3   3       13.14       12.74      3.55 o
   9   3   3      268.28      271.33      6.70 o
  11   3   3     1449.47     1424.55     15.00 o
  13   3   3      790.55      764.68     10.52 o
  15   3   3      275.54      252.65      7.47 o
  17   3   3      391.03      397.04      8.90 o
  19   3   3       38.63       44.93      5.58 o
  21   3   3        7.89       19.39      5.52 o
  23   3   3        2.02       -0.39      9.50 o
  25   3   3        0.02       -1.69      9.57 o
  27   3   3       86.45      100.91      7.69 o
  29   3   3        3.38      -12.33     12.33 o
  31   3   3        9.61        1.01     11.88 o
  33   3   3        0.28       -6.41     11.71 o
  35   3   3       33.82       35.14      8.10 o
  37   3   3       20.72        8.80      8.06 o
 -38   4   3        2.99       -9.58     11.39 o
 -36   4   3       21.50       21.26      6.85 o
 -34   4   3      131.39      129.19      8.80 o
 -32   4   3      303.45      316.27     10.71 o
 -30   4   3      329.04      319.83     10.78 o
 -28   4   3      195.16      190.28      8.18 o
 -26   4   3      136.94      144.01      7.43 o
 -24   4   3      123.05      116.37      6.68 o
 -22   4   3      108.92       93.93      6.51 o
 -20   4   3       18.63       14.77      4.98 o
 -18   4   3       49.29       49.48      5.54 o
 -16   4   3      724.11      727.53     11.54 o
 -14   4   3     1129.06     1062.11     13.27 o
 -12   4   3      466.15      425.36      9.07 o
 -10   4   3      235.69      238.26      7.26 o
  -8   4   3      506.60      463.38      8.97 o
  -6   4   3      397.32      369.89      8.00 o
  -4   4   3        2.97       -1.16      4.08 o
  -2   4   3      432.15      416.44      8.34 o
   0   4   3      809.97      745.36     10.61 o
   2   4   3     1600.77     1452.52     14.41 o
   4   4   3     3312.60     3141.73     31.19 o
   6   4   3     3842.60     3583.56     34.05 o
   8   4   3     2525.15     2317.95     22.98 o
  10   4   3     1281.98     1219.03     14.32 o
  12   4   3      431.93      408.87      9.14 o
  14   4   3      211.56      210.59      7.52 o
  16   4   3      340.72      331.48      9.04 o
  18   4   3      459.38      496.49     10.69 o
  20   4   3      335.25      373.53     10.08 o
  22   4   3      328.32      345.29     10.26 o
  24   4   3      470.53      493.89     12.26 o
  26   4   3      264.70      252.60     10.23 o
  28   4   3       55.78       76.45      7.72 o
  30   4   3       19.85       24.59      7.04 o
  32   4   3       45.00       58.53      8.17 o
  34   4   3       52.99       72.82      8.92 o
 -31   5   3       87.70       92.50      8.56 o
 -29   5   3      103.84      103.10      8.51 o
 -27   5   3      141.40      148.54      9.02 o
 -25   5   3       73.30       84.38      7.38 o
 -23   5   3       13.96       17.99      6.21 o
 -21   5   3        1.63      -10.59     10.59 o
 -19   5   3        7.35       -6.14     10.26 o
 -17   5   3        6.23        4.13      9.62 o
 -15   5   3       61.73       42.34      6.31 o
 -13   5   3        0.30        3.77      5.83 o
 -11   5   3      305.80      282.10      9.24 o
  -9   5   3      377.89      393.92     10.13 o
  -7   5   3      313.87      294.19      9.05 o
  -5   5   3      332.10      314.96      8.93 o
  -3   5   3      267.28      241.40      8.49 o
  -1   5   3       70.53       61.60      5.95 o
   1   5   3       18.58       15.55      5.25 o
   3   5   3       60.04       61.02      6.16 o
   5   5   3       51.68       64.71      6.02 o
   7   5   3      127.70      111.68      7.13 o
   9   5   3      149.63      143.02      7.74 o
  11   5   3      143.63      145.59      8.35 o
  13   5   3      203.98      200.67      9.04 o
  15   5   3      131.98      135.96      8.42 o
  17   5   3       51.54       70.45      7.21 o
  19   5   3       80.47       75.06      7.88 o
  21   5   3       86.50       83.26      7.98 o
  23   5   3       39.58       42.27      7.25 o
  25   5   3       10.80        5.18     12.75 o
  27   5   3        7.94        4.21     12.24 o
 -22   6   3       49.45       50.15      8.00 o
 -20   6   3       61.75       79.28      8.01 o
 -18   6   3       70.73       79.66      8.01 o
 -16   6   3       46.34       53.13      7.50 o
 -14   6   3       12.56        5.49     11.68 o
 -12   6   3        1.10       -9.70     11.05 o
 -10   6   3       26.87       29.96      6.48 o
  -8   6   3       53.08       49.99      7.01 o
  -6   6   3       34.11       30.47      6.45 o
  -4   6   3        8.45       -5.20     10.83 o
  -2   6   3        2.21        9.36      9.86 o
   0   6   3        0.05      -10.52     10.52 o
   2   6   3        4.45        6.29     10.26 o
   4   6   3        0.23        1.06      9.19 o
   6   6   3       27.72       24.08      7.28 o
   8   6   3       97.38      101.77      8.63 o
  10   6   3      116.46      120.99      9.21 o
  12   6   3      153.24      140.09      9.82 o
  14   6   3      214.95      228.00     11.15 o
  16   6   3      199.04      215.91     10.86 o
  18   6   3      123.59      139.44      9.72 o
 -48   0   4       39.32       37.84      9.12 o
 -46   0   4        0.15        9.21     11.42 o
 -44   0   4       31.67       47.84      6.84 o
 -42   0   4        3.78      -10.43     10.43 o
 -40   0   4      122.15      119.03      7.45 o
 -38   0   4       69.13       68.05      6.65 o
 -36   0   4      226.54      235.08      8.63 o
 -34   0   4      836.13      826.76     12.86 o
 -32   0   4      407.87      374.22      8.88 o
 -30   0   4      455.75      430.10      8.76 o
 -28   0   4      403.70      421.86      8.25 o
 -26   0   4     1286.30     1329.14     13.42 o
 -24   0   4     1450.35     1440.67     13.95 o
 -22   0   4     3616.73     3778.43     31.78 o
 -20   0   4     6535.79     6417.99     38.28 o
 -18   0   4     2427.10     2847.17     24.04 o
 -16   0   4     1639.91     1652.49     14.83 o
 -14   0   4      757.81     1047.58     11.07 o
 -12   0   4     1206.35     1682.55     15.00 o
 -10   0   4      427.73      471.45      4.74 o
  -8   0   4      119.19      103.46      2.30 o
  -6   0   4     7798.61     9363.91     28.83 o
  -4   0   4    12900.56    14436.75     34.77 o
  -2   0   4    15480.01    17180.54     38.07 o
   0   0   4    59325.41    60832.93     74.24 o
   2   0   4    45832.50    46572.39     68.82 o
   4   0   4    13864.75    14243.86     40.75 o
   6   0   4     1514.33     2234.90     17.49 o
   8   0   4      467.52      391.97      4.88 o
  10   0   4     1131.79     1388.56     13.91 o
  12   0   4     1503.61     1867.42     17.34 o
  14   0   4      216.92      273.66      5.10 o
  16   0   4      135.47      104.93      4.01 o
  18   0   4     5161.92     5056.49     39.39 o
  20   0   4      151.60      201.40      6.24 o
  22   0   4      109.49      109.50      5.61 o
  24   0   4     1702.27     1653.17     16.04 o
  26   0   4      133.91      148.80      6.70 o
  28   0   4      311.10      298.35      8.80 o
  30   0   4       16.52       18.06      5.68 o
  32   0   4        0.31        0.44      9.50 o
  34   0   4       59.19       70.84      7.09 o
  36   0   4      103.91      108.82      8.44 o
  38   0   4       94.58      107.91      8.51 o
  40   0   4       26.28       21.13      6.91 o
 -47   1   4        1.48        4.77      7.67 o
 -45   1   4       19.31       22.08      7.43 o
 -43   1   4        6.88       16.66      6.91 o
 -41   1   4        3.59       -4.43     10.76 o
 -39   1   4       18.10       16.10      6.07 o
 -37   1   4        5.88        6.72      5.68 o
 -35   1   4        0.91       -6.79      8.87 o
 -33   1   4      127.23      120.58      6.80 o
 -31   1   4      288.29      280.69      8.24 o
 -29   1   4      136.29      130.93      6.34 o
 -27   1   4      154.65      132.50      6.14 o
 -25   1   4      216.68      165.51      6.05 o
 -23   1   4      850.00      859.18      9.77 o
 -21   1   4     1084.95     1034.75     10.61 o
 -19   1   4       64.54       55.02      4.09 o
 -17   1   4      127.62      114.72      4.14 o
 -15   1   4     2162.46     2212.85     20.49 o
 -13   1   4     1874.25     1896.05     17.92 o
 -11   1   4     1087.39     1248.71     11.95 o
  -9   1   4     3107.18     3446.10     21.42 o
  -7   1   4     2455.92     2642.03     18.07 o
  -5   1   4     1520.57     1327.57     12.65 o
  -3   1   4     2065.26     2053.92     15.41 o
  -1   1   4     8080.49     8456.70     31.19 o
   1   1   4     3128.36     3478.96     20.82 o
   3   1   4     1464.67     1598.78     14.90 o
   5   1   4     3499.00     3817.19     24.02 o
   7   1   4     8708.30     9270.70     39.23 o
   9   1   4     1284.23     1233.35     12.17 o
  11   1   4       13.84       24.57      2.75 o
  13   1   4       75.23       88.80      3.73 o
  15   1   4        2.75       -3.94      5.52 o
  17   1   4        3.50        0.17      3.60 o
  19   1   4        0.89       10.04      4.54 o
  21   1   4      173.34      190.20      6.89 o
  23   1   4     1079.29     1033.35     12.94 o
  25   1   4       93.12       66.92      6.53 o
  27   1   4       15.68        6.84      8.97 o
  29   1   4       16.44        9.39      9.60 o
  31   1   4        5.54        4.38      9.53 o
  33   1   4       10.69       21.47      5.87 o
  35   1   4        1.17        8.05      6.38 o
  37   1   4        0.38       -7.52     11.13 o
  39   1   4       14.28       10.50      6.99 o
  41   1   4        0.01       -8.53     12.00 o
 -46   2   4        4.76       -5.47     12.77 o
 -44   2   4       24.15       25.56      7.79 o
 -42   2   4      104.03       85.75      9.04 o
 -40   2   4      270.50      239.42     10.74 o
 -38   2   4      104.57      100.53      7.91 o
 -36   2   4       35.38       25.47      6.50 o
 -34   2   4      273.72      259.58      8.93 o
 -32   2   4      334.94      314.92      9.02 o
 -30   2   4      308.06      324.22      8.35 o
 -28   2   4      262.54      253.93      7.47 o
 -26   2   4       74.37       85.90      5.06 o
 -24   2   4      311.80      280.92      7.42 o
 -22   2   4      305.43      265.10      7.16 o
 -20   2   4      192.22      168.14      5.49 o
 -18   2   4        6.54       11.63      3.12 o
 -16   2   4       18.80       19.16      2.95 o
 -14   2   4       35.32       48.44      3.21 o
 -12   2   4      265.18      285.95      5.30 o
 -10   2   4      928.12     1008.85      9.91 o
  -8   2   4      268.11      240.57      4.77 o
  -6   2   4     1497.00     1773.70     16.01 o
  -4   2   4      102.07      129.29      3.67 o
  -2   2   4      603.25      822.04      8.30 o
   0   2   4      721.96      759.26      7.55 o
   2   2   4      200.92      257.96      4.76 o
   4   2   4        7.87        8.58      2.90 o
   6   2   4     1396.73     1347.96     13.88 o
   8   2   4     7548.90     7937.58     43.15 o
  10   2   4     4170.75     4094.87     32.50 o
  12   2   4     1390.99     1343.68     13.44 o
  14   2   4     2499.90     2428.05     24.14 o
  16   2   4      799.91      825.54     10.52 o
  18   2   4      540.55      515.22      9.10 o
  20   2   4        0.04        4.52      7.54 o
  22   2   4       49.07       46.10      5.27 o
  24   2   4      144.77      162.49      6.94 o
  26   2   4        9.43        7.14      9.28 o
  28   2   4       86.57       77.55      6.36 o
  30   2   4       36.89       44.14      5.64 o
  32   2   4        2.77       -0.48      9.97 o
  34   2   4        0.19        8.25      9.99 o
  36   2   4        4.38       -8.24     11.36 o
  38   2   4        3.46       -0.78      6.62 o
 -43   3   4       44.06        8.56     14.87 o
 -41   3   4       36.45       31.05      7.64 o
 -39   3   4       72.50       48.82      7.84 o
 -37   3   4       97.00      103.51      8.42 o
 -35   3   4      165.83      194.87      9.53 o
 -33   3   4      134.03      134.09      8.06 o
 -31   3   4       55.38       50.96      6.29 o
 -29   3   4      127.08      137.27      7.06 o
 -27   3   4      403.93      400.64      9.41 o
 -25   3   4      672.24      616.87     10.79 o
 -23   3   4       22.68       15.81      4.89 o
 -21   3   4        2.68       -4.64      4.64 o
 -19   3   4      876.47      875.61     11.32 o
 -17   3   4      187.98      150.88      6.27 o
 -15   3   4      481.85      533.46      8.42 o
 -13   3   4     1205.19     1127.01     11.32 o
 -11   3   4      144.25      137.22      5.23 o
  -9   3   4      360.21      357.28      6.96 o
  -7   3   4     4484.73     4373.97     35.29 o
  -5   3   4     3481.73     3307.32     30.61 o
  -3   3   4      801.74      754.03      8.83 o
  -1   3   4      905.64      763.85      8.83 o
   1   3   4     2334.88     2248.06     21.91 o
   3   3   4     2925.30     2883.02     25.08 o
   5   3   4     1574.76     1516.54     15.35 o
   7   3   4     2222.11     2166.87     20.67 o
   9   3   4     2614.85     2597.19     25.68 o
  11   3   4     2024.75     2025.99     21.21 o
  13   3   4     2069.67     2078.24     20.34 o
  15   3   4     1087.17     1076.79     12.89 o
  17   3   4      402.81      452.09      9.10 o
  19   3   4      305.84      307.32      8.22 o
  21   3   4      484.44      486.33     10.16 o
  23   3   4      277.95      268.96      8.56 o
  25   3   4       11.02       -6.96      9.53 o
  27   3   4       21.76       19.35      6.19 o
  29   3   4       94.12       74.70      7.52 o
  31   3   4       18.08       21.38      6.62 o
  33   3   4        1.49        6.58     11.07 o
  35   3   4        3.28       20.29      6.89 o
 -38   4   4        1.23        2.20      6.63 o
 -36   4   4       22.42       29.45      7.37 o
 -34   4   4        1.00      -10.74     10.74 o
 -32   4   4        2.73        7.74     11.27 o
 -30   4   4        1.15        0.49     11.61 o
 -28   4   4       16.18        4.21     10.55 o
 -26   4   4        8.94        6.41      5.46 o
 -24   4   4       10.96       11.97      5.12 o
 -22   4   4       50.67       46.36      5.23 o
 -20   4   4      135.29      125.61      6.43 o
 -18   4   4        4.64       -3.39      9.19 o
 -16   4   4        3.28       -6.56      9.41 o
 -14   4   4       72.47       52.41      5.64 o
 -12   4   4       87.12       69.12      5.66 o
 -10   4   4       42.37       38.79      5.15 o
  -8   4   4       49.85       43.53      5.06 o
  -6   4   4       49.21       45.24      5.39 o
  -4   4   4       17.82       19.30      4.77 o
  -2   4   4       73.20       75.86      5.69 o
   0   4   4       40.72       43.82      5.39 o
   2   4   4        8.86       14.73      4.86 o
   4   4   4      100.13       83.70      5.98 o
   6   4   4       10.15       -9.04      9.04 o
   8   4   4        8.39        9.28      5.08 o
  10   4   4        3.52        1.11      7.95 o
  12   4   4        8.65        2.68      8.37 o
  14   4   4        0.88       11.13      5.01 o
  16   4   4       30.86       27.21      5.97 o
  18   4   4       22.29       26.56      6.26 o
  20   4   4        3.35        5.59      6.22 o
  22   4   4        9.53        8.87      6.55 o
  24   4   4        1.66        5.98     11.20 o
  26   4   4        8.61        2.27      6.91 o
  28   4   4        6.32        3.48      6.51 o
  30   4   4        0.13        7.14      6.72 o
  32   4   4       16.46       29.41      7.86 o
 -33   5   4       57.29       73.78      8.53 o
 -31   5   4       25.67       20.31      7.33 o
 -29   5   4       26.85       38.84      6.94 o
 -27   5   4       52.39       79.85      7.42 o
 -25   5   4       58.02       54.10      7.09 o
 -23   5   4       82.00       90.20      7.40 o
 -21   5   4       77.23       93.64      7.20 o
 -19   5   4       48.45       42.93      6.65 o
 -17   5   4        4.67        6.04      9.79 o
 -15   5   4       94.08       97.56      7.11 o
 -13   5   4      271.36      277.57      9.43 o
 -11   5   4      175.98      175.21      8.30 o
  -9   5   4      105.17      100.15      7.13 o
  -7   5   4      154.86      152.62      7.52 o
  -5   5   4      308.61      301.47      9.19 o
  -3   5   4      374.46      347.76      9.82 o
  -1   5   4      417.47      402.97     10.13 o
   1   5   4      657.44      631.76     12.23 o
   3   5   4      781.33      785.42     13.20 o
   5   5   4      542.16      538.49     11.94 o
   7   5   4      285.20      287.01      9.48 o
   9   5   4      285.46      282.54      9.80 o
  11   5   4      492.59      507.76     12.14 o
  13   5   4      621.47      616.38     13.49 o
  15   5   4      556.43      558.83     13.30 o
  17   5   4      352.25      357.75     11.71 o
  19   5   4      196.79      212.40      9.51 o
  21   5   4       94.72      102.73      8.05 o
  23   5   4       15.87       16.11      6.87 o
  25   5   4        1.29        3.60     12.11 o
 -22   6   4       11.09       12.16     12.21 o
 -20   6   4        0.23        1.18     11.08 o
 -18   6   4        4.32       -7.52     12.17 o
 -16   6   4        0.01       -7.93     11.08 o
 -14   6   4       10.82        8.90     11.46 o
 -12   6   4        0.34        4.93     10.43 o
 -10   6   4       34.48       23.46      6.80 o
  -8   6   4       34.42       41.65      6.48 o
  -6   6   4       10.69       15.99      6.10 o
  -4   6   4        1.49       10.09      5.75 o
  -2   6   4        0.87       -5.32     10.45 o
   0   6   4        0.01        5.34     10.09 o
   2   6   4        0.10       -6.45     11.25 o
   4   6   4       41.62       42.92      7.55 o
   6   6   4      209.90      207.88     10.62 o
   8   6   4      409.67      415.86     13.25 o
  10   6   4      467.71      480.09     14.31 o
  12   6   4      284.22      285.31     11.97 o
  14   6   4      150.52      142.24     10.33 o
  16   6   4      122.54      110.47      9.82 o
 -47   1   5       42.58       36.44      8.12 o
 -45   1   5       79.47       77.84      8.90 o
 -43   1   5      196.41      216.18     10.03 o
 -41   1   5      120.43      115.74      8.34 o
 -39   1   5       41.08       31.95      6.70 o
 -37   1   5      180.92      164.96      8.03 o
 -35   1   5       78.38       73.83      6.05 o
 -33   1   5       49.08       50.93      5.78 o
 -31   1   5       15.81       20.85      4.84 o
 -29   1   5       35.47       45.15      5.37 o
 -27   1   5      845.23      809.76     11.22 o
 -25   1   5      782.83      792.80     10.21 o
 -23   1   5        0.62        6.02      6.58 o
 -21   1   5       48.51       48.59      4.16 o
 -19   1   5       45.15       41.16      3.38 o
 -17   1   5      144.44      116.42      3.82 o
 -15   1   5      323.84      338.45      5.27 o
 -13   1   5     2843.32     2978.59     22.95 o
 -11   1   5       65.40       52.16      2.68 o
  -9   1   5      851.24      760.45      7.33 o
  -7   1   5     7836.25     8239.00     33.54 o
  -5   1   5     2833.18     2842.46     19.59 o
  -3   1   5     5158.90     4984.13     25.81 o
  -1   1   5     3325.00     3200.59     21.18 o
   1   1   5     1426.03     1471.41     13.09 o
   3   1   5      114.16      197.62      3.92 o
   5   1   5     3593.46     4101.79     26.91 o
   7   1   5     2446.83     2461.16     22.00 o
   9   1   5       64.49       49.29      3.14 o
  11   1   5     1646.52     1625.77     15.74 o
  13   1   5      121.70      119.13      4.26 o
  15   1   5     1396.31     1394.51     13.83 o
  17   1   5      170.78      168.02      5.92 o
  19   1   5     1332.49     1371.90     13.67 o
  21   1   5      563.90      597.54     10.11 o
  23   1   5       18.33        9.45      9.48 o
  25   1   5      109.98       99.49      6.39 o
  27   1   5       29.07       34.17      5.75 o
  29   1   5       22.80       30.28      5.69 o
  31   1   5        0.02       -0.94      9.99 o
  33   1   5      145.35      151.55      8.76 o
  35   1   5       96.63      113.97      8.37 o
  37   1   5        9.39       19.45      6.65 o
  39   1   5        6.84       13.67      6.92 o
 -46   2   5       63.90       59.30      8.95 o
 -44   2   5       39.26       41.84      8.15 o
 -42   2   5       42.11       37.02      7.52 o
 -40   2   5        7.98        9.16     11.90 o
 -38   2   5       31.83       36.16      6.82 o
 -36   2   5       47.78       53.47      6.41 o
 -34   2   5        0.03       -6.72      9.50 o
 -32   2   5        0.00       -9.12      9.12 o
 -30   2   5        3.83        6.85      4.36 o
 -28   2   5        0.10        0.68      7.35 o
 -26   2   5      577.75      583.71      9.65 o
 -24   2   5      549.29      485.41      8.97 o
 -22   2   5      765.62      788.74     10.25 o
 -20   2   5       50.06       44.98      4.23 o
 -18   2   5      253.91      200.10      5.34 o
 -16   2   5       66.53       78.86      3.85 o
 -14   2   5      147.74      123.67      4.19 o
 -12   2   5      442.37      374.09      5.93 o
 -10   2   5     5419.23     5936.45     35.74 o
  -8   2   5     2881.91     2837.34     24.37 o
  -6   2   5        1.67       11.41      2.86 o
  -4   2   5      616.58      667.89      6.97 o
  -2   2   5     2808.75     3047.94     24.83 o
   0   2   5     5396.16     5626.93     33.85 o
   2   2   5     7096.58     7319.79     39.44 o
   4   2   5     9997.76    10313.37     48.15 o
   6   2   5     7076.22     7423.56     42.30 o
   8   2   5     2946.97     2941.85     28.22 o
  10   2   5     2645.75     2807.66     24.74 o
  12   2   5      567.58      574.96      8.56 o
  14   2   5        1.58        8.92      4.21 o
  16   2   5      108.28      113.91      5.58 o
  18   2   5       59.95       56.47      5.22 o
  20   2   5        1.10        2.78      4.62 o
  22   2   5      167.51      161.03      7.06 o
  24   2   5      234.19      214.92      8.00 o
  26   2   5        1.46       12.00      5.12 o
  28   2   5        6.74        9.04      9.22 o
  30   2   5       13.00       16.56      5.76 o
  32   2   5       23.10       22.59      6.24 o
  34   2   5        6.77      -11.73     11.73 o
  36   2   5        0.36        6.39     11.00 o
  38   2   5       14.00        5.54     13.21 o
 -43   3   5        1.29        3.24      6.77 o
 -41   3   5        0.18       -3.44     11.59 o
 -39   3   5        0.01        9.77     10.47 o
 -37   3   5      128.05      136.08      8.70 o
 -35   3   5      318.69      306.31     10.62 o
 -33   3   5      164.23      160.27      8.24 o
 -31   3   5      189.57      176.40      7.96 o
 -29   3   5       13.32        5.71      8.90 o
 -27   3   5       94.70       91.02      6.10 o
 -25   3   5       99.34      111.25      6.34 o
 -23   3   5      578.10      593.10     10.38 o
 -21   3   5      117.05      110.44      6.45 o
 -19   3   5        3.59        1.24      9.02 o
 -17   3   5      196.57      188.92      6.41 o
 -15   3   5       43.57       60.44      5.18 o
 -13   3   5        3.09        6.31      8.56 o
 -11   3   5      225.92      244.10      6.26 o
  -9   3   5       96.26      105.65      5.17 o
  -7   3   5        6.86       -3.82      7.18 o
  -5   3   5       28.10       40.02      4.21 o
  -3   3   5        5.45        9.92      3.41 o
  -1   3   5      263.60      231.14      5.71 o
   1   3   5      321.61      276.99      6.19 o
   3   3   5      674.59      626.90      8.82 o
   5   3   5      725.02      682.46      9.24 o
   7   3   5       37.21       21.28      4.43 o
   9   3   5       33.70       47.95      4.76 o
  11   3   5        0.13        6.91      4.48 o
  13   3   5        0.61        2.64      8.25 o
  15   3   5       72.98       76.22      5.98 o
  17   3   5      139.47      166.87      6.85 o
  19   3   5       82.69       94.58      6.36 o
  21   3   5       33.84       40.44      5.80 o
  23   3   5       18.72       21.33      5.44 o
  25   3   5       64.73       52.26      6.29 o
  27   3   5       58.06       65.75      7.13 o
  29   3   5       45.69       51.53      7.13 o
  31   3   5       11.13        1.64     11.01 o
  33   3   5        0.16       -1.16     11.66 o
  35   3   5        5.02        1.84      7.31 o
 -38   4   5       68.26       73.54      8.17 o
 -36   4   5       93.55      101.96      8.35 o
 -34   4   5       68.87       58.91      7.64 o
 -32   4   5      125.46      137.99      8.70 o
 -30   4   5      259.62      272.96      9.96 o
 -28   4   5      154.01      144.79      8.01 o
 -26   4   5       14.58       29.11      5.34 o
 -24   4   5       22.94       24.86      4.94 o
 -22   4   5       60.45       57.85      6.04 o
 -20   4   5      282.19      298.88      8.61 o
 -18   4   5     1337.03     1322.35     15.50 o
 -16   4   5     1439.94     1428.36     15.81 o
 -14   4   5      487.65      450.71      9.75 o
 -12   4   5      695.54      711.02     11.12 o
 -10   4   5     2126.87     2051.54     20.09 o
  -8   4   5     2815.96     2619.40     26.58 o
  -6   4   5     2629.33     2481.65     25.75 o
  -4   4   5     2642.66     2496.67     25.51 o
  -2   4   5     2817.06     2705.05     26.36 o
   0   4   5     1853.64     1845.24     18.55 o
   2   4   5      492.58      485.16      9.36 o
   4   4   5       92.98       98.65      5.81 o
   6   4   5      113.87      124.32      6.05 o
   8   4   5      276.59      310.15      8.05 o
  10   4   5      436.91      445.70      9.55 o
  12   4   5      419.26      438.90      9.89 o
  14   4   5      307.11      331.38      9.36 o
  16   4   5      367.03      360.07      9.86 o
  18   4   5      452.90      473.08     11.46 o
  20   4   5      223.92      227.27      9.43 o
  22   4   5       73.85       87.95      7.13 o
  24   4   5       54.63       67.37      7.21 o
  26   4   5       19.64       10.33     11.48 o
  28   4   5        5.18        9.14      6.75 o
  30   4   5       68.43       81.64      8.58 o
 -33   5   5       79.01       85.87      8.83 o
 -31   5   5       33.09       42.23      7.42 o
 -29   5   5        0.87        0.00     11.19 o
 -27   5   5        0.72       -1.09     10.76 o
 -25   5   5       16.96       17.73      6.00 o
 -23   5   5       73.76       74.15      7.33 o
 -21   5   5      110.71       96.34      7.57 o
 -19   5   5       28.72       20.75      6.34 o
 -17   5   5        1.36       -2.34     10.04 o
 -15   5   5        9.13       -0.90     10.81 o
 -13   5   5        9.85       12.67      6.36 o
 -11   5   5        9.18       12.75      6.41 o
  -9   5   5        1.73       -3.48     10.30 o
  -7   5   5       12.09        0.58      5.73 o
  -5   5   5       84.01       78.24      6.62 o
  -3   5   5      149.67      161.69      7.35 o
  -1   5   5      187.10      200.67      8.30 o
   1   5   5      313.48      272.62      9.33 o
   3   5   5      249.89      240.58      8.76 o
   5   5   5      162.75      160.99      8.12 o
   7   5   5      127.20      123.70      7.71 o
   9   5   5       18.93       12.99      6.22 o
  11   5   5        5.34        9.17     11.10 o
  13   5   5       64.56       65.58      7.60 o
  15   5   5       71.46       67.04      8.03 o
  17   5   5       19.51       24.94      6.70 o
  19   5   5       11.06       20.73      6.39 o
  21   5   5       12.30       11.82      6.41 o
  23   5   5        1.69        7.13     10.69 o
  25   5   5       13.83       22.27      7.33 o
 -22   6   5        0.07        3.65     10.84 o
 -20   6   5        1.01        1.77     10.74 o
 -18   6   5       10.47       -5.23     12.69 o
 -16   6   5       44.60       39.51      7.72 o
 -14   6   5       47.85       55.65      7.26 o
 -12   6   5       39.37       35.36      7.09 o
 -10   6   5       63.66       50.09      7.54 o
  -8   6   5      106.97       97.05      8.13 o
  -6   6   5       99.62       97.49      8.15 o
  -4   6   5       76.85       86.77      7.43 o
  -2   6   5      137.15      147.40      8.70 o
   0   6   5      239.93      241.13     10.37 o
   2   6   5      240.06      236.39     10.49 o
   4   6   5      222.79      240.75     10.93 o
   6   6   5      278.54      284.08     11.68 o
   8   6   5      288.76      303.07     12.41 o
  10   6   5      159.09      166.99     10.50 o
  12   6   5       52.37       77.24      8.71 o
  14   6   5       10.62       22.59      7.28 o
 -48   0   6       48.72       51.25      8.12 o
 -46   0   6      108.78      114.89      9.05 o
 -44   0   6      110.07      108.08      8.27 o
 -42   0   6        7.95        9.41     10.38 o
 -40   0   6       82.34       98.81      7.06 o
 -38   0   6      187.60      185.31      8.24 o
 -36   0   6      194.05      196.13      7.89 o
 -34   0   6       37.31       44.31      5.34 o
 -32   0   6       22.90       17.83      4.98 o
 -30   0   6      211.10      208.39      6.89 o
 -28   0   6       63.45       63.39      5.25 o
 -26   0   6     5173.70     5080.63     41.21 o
 -24   0   6     3071.58     2798.57     25.83 o
 -22   0   6     1257.22     1199.06     12.17 o
 -20   0   6      700.18      641.83      7.60 o
 -18   0   6        4.28        1.79      2.46 o
 -16   0   6     1969.89     2032.30     20.02 o
 -14   0   6      525.00      897.20      9.10 o
 -12   0   6        8.10       37.77      2.59 o
 -10   0   6    11897.65    12442.91     42.35 o
  -8   0   6     3582.45     3783.56     22.81 o
  -6   0   6     6312.51     6200.44     28.56 o
  -4   0   6      806.77      614.13      6.14 o
  -2   0   6       43.79       24.14      1.98 o
   0   0   6     1160.83     1705.85     15.91 o
   2   0   6     6921.75     7581.86     34.36 o
   4   0   6     2896.40     2833.03     22.29 o
   6   0   6     2210.26     2605.49     22.66 o
   8   0   6      856.32     1193.96     11.46 o
  10   0   6        0.05        8.83      2.59 o
  12   0   6      466.75      433.73      6.77 o
  14   0   6      421.60      415.98      7.16 o
  16   0   6     2059.61     1974.77     20.24 o
  18   0   6     2241.85     2256.79     22.85 o
  20   0   6       14.12       15.21      5.01 o
  22   0   6     1260.63     1211.82     14.53 o
  24   0   6      507.10      456.82     10.23 o
  26   0   6      411.62      432.57     10.91 o
  28   0   6      324.55      283.94      9.96 o
  30   0   6      646.67      662.41     14.20 o
  32   0   6      298.10      299.37     11.25 o
  34   0   6        7.52        4.57      6.50 o
  36   0   6        0.07       -3.38     11.03 o
  38   0   6       51.47       42.97      7.84 o
 -47   1   6        0.00       -5.92     12.84 o
 -45   1   6        0.45        8.15      6.84 o
 -43   1   6       14.39        8.70      7.37 o
 -41   1   6      108.63      101.40      8.25 o
 -39   1   6      152.82      153.01      8.24 o
 -37   1   6        9.24       -3.43      9.05 o
 -35   1   6        0.00       -7.98      8.22 o
 -33   1   6       62.66       59.69      5.41 o
 -31   1   6      286.80      250.37      7.74 o
 -29   1   6     1390.51     1364.23     14.37 o
 -27   1   6     2070.92     1889.16     18.16 o
 -25   1   6       14.25       12.17      4.06 o
 -23   1   6      191.49      189.16      5.83 o
 -21   1   6     1372.02     1227.01     12.43 o
 -19   1   6       12.96        0.65      5.64 o
 -17   1   6      406.11      487.08      6.51 o
 -15   1   6     1818.68     2105.45     20.77 o
 -13   1   6     1076.99     1088.91     10.66 o
 -11   1   6      185.38      223.17      4.36 o
  -9   1   6     1334.39     1707.87     17.07 o
  -7   1   6        8.50        8.44      2.17 o
  -5   1   6     8468.70     8675.34     36.30 o
  -3   1   6    20011.15    20912.90     56.64 o
  -1   1   6    14132.74    15543.53     49.75 o
   1   1   6     5226.28     5731.72     31.34 o
   3   1   6     1841.58     1981.83     19.49 o
   5   1   6      508.02      551.52      6.55 o
   7   1   6      667.78      682.77      7.45 o
   9   1   6        0.05       -5.12      5.12 o
  11   1   6      305.75      258.86      5.59 o
  13   1   6      327.86      364.66      6.82 o
  15   1   6      134.83      158.54      5.93 o
  17   1   6      471.57      465.75      8.80 o
  19   1   6      402.51      367.47      8.59 o
  21   1   6      309.82      307.10      8.75 o
  23   1   6       13.64       17.56      5.78 o
  25   1   6       23.90        7.96     10.30 o
  27   1   6      105.86      118.38      7.47 o
  29   1   6        4.68       -2.28     10.57 o
  31   1   6        0.09       -6.34     10.76 o
  33   1   6       10.09        6.26      6.75 o
  35   1   6        9.77        0.00     11.78 o
  37   1   6        3.18        0.00     11.58 o
 -46   2   6       24.08       22.71      7.91 o
 -44   2   6        5.61        7.57      7.33 o
 -42   2   6        0.06       -2.13     11.66 o
 -40   2   6       35.73       45.27      7.16 o
 -38   2   6       20.25       27.26      5.97 o
 -36   2   6       28.33       30.91      5.88 o
 -34   2   6        8.95       -9.94      9.94 o
 -32   2   6        9.35       16.81      4.83 o
 -30   2   6        1.31       -2.56      7.55 o
 -28   2   6      147.45      122.58      5.81 o
 -26   2   6       32.50       49.22      4.94 o
 -24   2   6       86.79       79.44      6.21 o
 -22   2   6      404.37      368.02      7.81 o
 -20   2   6      766.88      786.75      9.75 o
 -18   2   6     1097.51     1101.12     10.88 o
 -16   2   6     1440.86     1578.42     16.28 o
 -14   2   6     1778.51     1839.65     18.91 o
 -12   2   6     1136.60      956.84      9.63 o
 -10   2   6     2414.59     2482.74     24.08 o
  -8   2   6      460.67      408.87      6.16 o
  -6   2   6       69.64       37.51      3.07 o
  -4   2   6     1502.35     1363.34     13.52 o
  -2   2   6     1546.19     1549.09     16.30 o
   0   2   6      215.99      198.91      4.71 o
   2   2   6      607.85      612.05      7.60 o
   4   2   6      620.98      571.99      7.71 o
   6   2   6       10.72       11.83      3.65 o
   8   2   6       63.31       73.08      4.54 o
  10   2   6       60.27       47.78      4.16 o
  12   2   6        3.97       -2.25      6.97 o
  14   2   6      161.49      157.58      5.98 o
  16   2   6      778.91      740.42     10.95 o
  18   2   6       69.16       69.84      5.52 o
  20   2   6      340.51      327.51      8.68 o
  22   2   6      181.28      156.78      7.08 o
  24   2   6       38.58       54.83      5.68 o
  26   2   6       22.69       31.22      5.54 o
  28   2   6        0.67        2.20      5.35 o
  30   2   6       24.89       35.40      6.24 o
  32   2   6       49.79       72.06      7.28 o
  34   2   6       38.16       42.81      7.66 o
  36   2   6       24.14       27.95      7.69 o
 -43   3   6        8.71        7.81     11.24 o
 -41   3   6        5.04       17.65      6.27 o
 -39   3   6       11.49       14.89      6.50 o
 -37   3   6        4.73        0.00     11.29 o
 -35   3   6        0.01       -2.88     11.19 o
 -33   3   6        7.85        1.82      9.96 o
 -31   3   6       14.28       25.12      5.39 o
 -29   3   6       64.21       65.88      5.81 o
 -27   3   6       86.84       79.88      6.27 o
 -25   3   6        6.45        6.58      8.51 o
 -23   3   6      237.45      259.90      7.64 o
 -21   3   6     1900.85     1851.77     18.76 o
 -19   3   6     1832.51     1824.82     18.24 o
 -17   3   6     1526.44     1421.91     13.83 o
 -15   3   6     3641.78     3479.02     30.62 o
 -13   3   6     5848.96     5822.72     44.64 o
 -11   3   6     3592.71     3323.34     33.20 o
  -9   3   6     1872.62     1756.05     17.19 o
  -7   3   6     2241.64     2177.44     23.09 o
  -5   3   6     2181.33     2171.79     22.73 o
  -3   3   6     1452.47     1506.64     14.48 o
  -1   3   6     1011.04      945.98     10.43 o
   1   3   6      762.34      769.41      9.72 o
   3   3   6      825.78      952.56     10.71 o
   5   3   6      674.97      696.46      9.53 o
   7   3   6      558.86      559.89      9.10 o
   9   3   6      342.90      359.22      7.91 o
  11   3   6       45.82       61.40      5.00 o
  13   3   6      109.20      122.56      6.12 o
  15   3   6       82.57       79.39      6.05 o
  17   3   6       15.22       -0.77      8.63 o
  19   3   6       37.59       24.14      5.85 o
  21   3   6       22.43       21.35      5.34 o
  23   3   6        7.21       -0.46      5.41 o
  25   3   6       49.38       48.22      6.70 o
  27   3   6       81.92       90.79      7.43 o
  29   3   6       29.58       35.82      7.01 o
  31   3   6       51.41       38.81      7.95 o
  33   3   6       44.62       53.81      7.95 o
 -40   4   6        0.81      -12.67     12.67 o
 -38   4   6        5.68        4.74     11.99 o
 -36   4   6        0.04        3.19      6.41 o
 -34   4   6        0.01        2.69     11.17 o
 -32   4   6        0.13       -3.09     11.17 o
 -30   4   6       14.10      -12.24     12.46 o
 -28   4   6        0.95        8.90      9.94 o
 -26   4   6       29.91       27.35      6.10 o
 -24   4   6       13.62       17.34      5.54 o
 -22   4   6       10.78        4.55      9.43 o
 -20   4   6        1.97        7.96      8.92 o
 -18   4   6        3.20        3.85     10.23 o
 -16   4   6        3.26        0.38     11.22 o
 -14   4   6       61.68       57.17      6.34 o
 -12   4   6       38.03       33.03      5.66 o
 -10   4   6       59.72       58.19      5.87 o
  -8   4   6        3.49       10.62      5.32 o
  -6   4   6        1.83        6.67      4.89 o
  -4   4   6        2.51       -1.38      8.32 o
  -2   4   6        1.61       -5.20      8.29 o
   0   4   6        0.09       -7.43      7.43 o
   2   4   6       14.83       16.50      4.64 o
   4   4   6      232.29      236.64      7.50 o
   6   4   6       74.28       69.58      5.64 o
   8   4   6        4.89       -1.93      7.67 o
  10   4   6       16.14       20.82      5.03 o
  12   4   6        5.37       11.97      5.08 o
  14   4   6       28.76       38.65      5.90 o
  16   4   6        3.65        5.37      9.68 o
  18   4   6        3.85        8.73      5.69 o
  20   4   6       11.82        9.29      5.93 o
  22   4   6        0.01       -0.51     11.13 o
  24   4   6        0.71       14.85      6.56 o
  26   4   6        0.00       -7.31     12.48 o
  28   4   6        4.78        9.86      7.06 o
  30   4   6        7.83        0.61     14.51 o
 -33   5   6       10.58      -13.28     13.28 o
 -31   5   6        8.33        1.77     11.42 o
 -29   5   6        0.61        1.71      6.45 o
 -27   5   6       13.16       17.70      6.21 o
 -25   5   6       56.25       50.08      6.94 o
 -23   5   6      118.58      142.88      8.35 o
 -21   5   6      272.20      269.88      9.97 o
 -19   5   6      422.94      403.64     11.25 o
 -17   5   6      303.76      322.77     10.13 o
 -15   5   6      488.71      504.13     11.94 o
 -13   5   6     1250.69     1245.73     17.10 o
 -11   5   6     1643.89     1617.65     19.39 o
  -9   5   6     1243.78     1191.54     16.78 o
  -7   5   6      760.06      722.94     13.54 o
  -5   5   6      598.83      625.67     12.58 o
  -3   5   6      387.65      400.04     10.42 o
  -1   5   6      105.76      112.58      7.14 o
   1   5   6       54.34       58.59      6.63 o
   3   5   6      167.56      172.16      8.06 o
   5   5   6      287.20      301.42      9.97 o
   7   5   6      148.53      159.99      8.27 o
   9   5   6       23.34       22.22      6.41 o
  11   5   6        2.55      -11.42     11.42 o
  13   5   6        0.91       -3.07     10.33 o
  15   5   6        0.48      -10.49     10.49 o
  17   5   6        0.38       10.57      6.02 o
  19   5   6        1.09        7.55      6.19 o
  21   5   6        0.54        5.88     10.95 o
  23   5   6        6.18       15.09      6.53 o
 -22   6   6        0.51        1.84     11.46 o
 -20   6   6       24.97       21.53      7.23 o
 -18   6   6      179.53      195.30     10.18 o
 -16   6   6      292.85      302.08     11.76 o
 -14   6   6      204.44      213.44     10.45 o
 -12   6   6      145.56      149.79      9.07 o
 -10   6   6      145.68      145.24      9.04 o
  -8   6   6      164.45      151.65      9.09 o
  -6   6   6      167.09      150.18      9.29 o
  -4   6   6      151.72      159.29      9.09 o
  -2   6   6      169.50      169.11      9.05 o
   0   6   6      151.51      149.57      9.31 o
   2   6   6       76.28       74.83      8.01 o
   4   6   6       20.10        8.46     12.92 o
   6   6   6        0.53       -2.28     12.34 o
   8   6   6        2.09        6.99     12.77 o
  10   6   6       19.66        9.51     13.49 o
  12   6   6        4.12        3.65      7.30 o
 -47   1   7        7.80       12.14      7.09 o
 -45   1   7        9.44       11.05      6.91 o
 -43   1   7        1.94       19.03      6.38 o
 -41   1   7       29.30       26.29      6.79 o
 -39   1   7        3.55        6.39      9.57 o
 -37   1   7        8.39       12.52      5.29 o
 -35   1   7       37.65       35.38      5.47 o
 -33   1   7        0.55        1.36      4.55 o
 -31   1   7        8.27        3.48      9.14 o
 -29   1   7     2223.68     2191.73     22.08 o
 -27   1   7      708.74      630.34     10.62 o
 -25   1   7       25.76       25.88      4.40 o
 -23   1   7     2585.24     2605.66     25.22 o
 -21   1   7     2290.66     2407.35     22.97 o
 -19   1   7     3252.13     3496.60     29.89 o
 -17   1   7     1814.70     1722.05     17.75 o
 -15   1   7     1557.95     1621.97     16.73 o
 -13   1   7     5838.04     6461.84     36.20 o
 -11   1   7        8.40       -2.63      4.67 o
  -9   1   7      738.75      904.80      8.75 o
  -7   1   7      214.18      215.62      4.28 o
  -5   1   7      105.00      177.68      3.97 o
  -3   1   7     1252.66     1516.22     14.51 o
  -1   1   7      310.21      333.46      5.06 o
   1   1   7      989.57      972.56     10.21 o
   3   1   7      850.93     1105.69     11.19 o
   5   1   7      191.11      185.25      4.52 o
   7   1   7       45.13       47.32      3.51 o
   9   1   7       47.49       54.75      3.53 o
  11   1   7      466.32      497.23      7.71 o
  13   1   7     1697.31     1647.54     17.12 o
  15   1   7       41.83       42.37      4.86 o
  17   1   7      456.09      464.58      9.12 o
  19   1   7     1794.97     1786.66     17.99 o
  21   1   7      691.43      600.96     11.41 o
  23   1   7      402.27      407.66     10.08 o
  25   1   7      318.21      276.35      9.33 o
  27   1   7      322.95      315.52     10.30 o
  29   1   7      170.82      182.83      9.26 o
  31   1   7       46.91       36.56      7.14 o
  33   1   7       14.33       24.19      6.82 o
  35   1   7       89.09       91.92      8.75 o
  37   1   7       20.19       27.96      7.40 o
 -46   2   7       11.23       -2.40     12.57 o
 -44   2   7       14.12        9.41      7.20 o
 -42   2   7        8.33        9.05     11.42 o
 -40   2   7       58.03       55.65      7.83 o
 -38   2   7       55.45       44.96      6.92 o
 -36   2   7       44.74       43.02      6.09 o
 -34   2   7      267.32      220.19      8.73 o
 -32   2   7      163.08      156.59      7.09 o
 -30   2   7      128.85      114.20      6.10 o
 -28   2   7       28.78       14.15      4.25 o
 -26   2   7      353.98      367.51      8.10 o
 -24   2   7     2979.06     2862.78     28.90 o
 -22   2   7     2055.57     1900.20     18.96 o
 -20   2   7     1329.64     1361.40     13.21 o
 -18   2   7     2859.60     2737.67     25.15 o
 -16   2   7     1759.89     1733.22     17.51 o
 -14   2   7      589.65      575.97      7.71 o
 -12   2   7      371.08      339.61      5.90 o
 -10   2   7      610.41      616.70      7.57 o
  -8   2   7     1620.30     1617.69     15.40 o
  -6   2   7     1504.19     1534.29     15.00 o
  -4   2   7      914.79      951.74      9.48 o
  -2   2   7       83.21       96.37      3.80 o
   0   2   7      307.10      312.52      5.85 o
   2   2   7      914.29      939.43      9.43 o
   4   2   7      692.19      740.03      8.70 o
   6   2   7      492.10      522.09      7.66 o
   8   2   7        5.62        6.14      6.41 o
  10   2   7       70.15       72.89      5.18 o
  12   2   7       13.12       12.84      5.37 o
  14   2   7     1722.38     1740.36     18.02 o
  16   2   7      696.84      662.84     10.95 o
  18   2   7      181.53      171.46      7.38 o
  20   2   7      117.67      110.57      6.50 o
  22   2   7       61.93       64.09      5.76 o
  24   2   7       95.29      102.01      6.82 o
  26   2   7        6.37       -4.65      9.55 o
  28   2   7       63.42       56.18      7.14 o
  30   2   7       96.13      110.44      8.05 o
  32   2   7       22.40       26.00      6.97 o
  34   2   7       14.20       22.06      6.85 o
 -43   3   7        2.90        6.75      6.56 o
 -41   3   7        0.85        8.47      6.46 o
 -39   3   7       22.54        3.21     12.57 o
 -37   3   7       58.23       69.21      7.79 o
 -35   3   7       37.61       35.48      6.96 o
 -33   3   7       69.83       78.89      6.63 o
 -31   3   7        0.92       -9.58      9.58 o
 -29   3   7        0.05       -9.50      9.50 o
 -27   3   7       29.22       37.85      5.78 o
 -25   3   7       15.80       16.57      5.27 o
 -23   3   7        0.19        4.91      8.47 o
 -21   3   7        2.39       -9.34      9.34 o
 -19   3   7      117.34       89.75      5.98 o
 -17   3   7      166.21      132.07      6.07 o
 -15   3   7      308.49      304.42      7.47 o
 -13   3   7       23.47       21.52      4.93 o
 -11   3   7     1118.92     1070.52     11.68 o
  -9   3   7     1964.05     1854.40     17.95 o
  -7   3   7     3479.21     3173.82     28.20 o
  -5   3   7     2895.12     2764.39     26.26 o
  -3   3   7      972.25      974.40     10.81 o
  -1   3   7       62.47       64.54      4.48 o
   1   3   7      332.35      315.25      6.94 o
   3   3   7      459.63      433.70      8.00 o
   5   3   7      430.86      402.38      7.91 o
   7   3   7      836.15      777.85     10.74 o
   9   3   7      283.23      251.48      7.09 o
  11   3   7      388.77      364.95      8.61 o
  13   3   7      571.14      488.38     10.04 o
  15   3   7      130.00      121.84      6.53 o
  17   3   7       88.71       81.45      6.67 o
  19   3   7        0.56        5.39      5.05 o
  21   3   7        6.12       16.78      5.58 o
  23   3   7        0.74        1.89     10.30 o
  25   3   7        7.29        4.50      9.62 o
  27   3   7        5.29        5.29      6.46 o
  29   3   7       40.72       55.65      7.47 o
  31   3   7       12.76       17.68      6.94 o
 -40   4   7        0.17        7.40      6.31 o
 -38   4   7        0.65        0.00     11.53 o
 -36   4   7        0.09       -9.55     11.76 o
 -34   4   7       47.15       54.31      7.38 o
 -32   4   7      270.62      262.00     10.50 o
 -30   4   7      309.24      299.53     10.62 o
 -28   4   7      397.26      416.78     11.05 o
 -26   4   7      533.05      544.99     12.16 o
 -24   4   7      646.30      568.41     12.23 o
 -22   4   7      567.79      559.77     11.30 o
 -20   4   7      287.99      283.86      8.87 o
 -18   4   7      711.60      665.81     12.11 o
 -16   4   7     1973.68     1956.39     19.83 o
 -14   4   7     1929.23     1842.46     17.97 o
 -12   4   7     1430.45     1391.14     15.50 o
 -10   4   7     1401.77     1368.00     15.26 o
  -8   4   7     1435.18     1397.84     15.24 o
  -6   4   7     1129.09     1097.05     13.59 o
  -4   4   7      508.26      477.01      9.62 o
  -2   4   7      158.92      163.91      6.46 o
   0   4   7       90.58      100.07      5.73 o
   2   4   7       37.40       44.59      5.34 o
   4   4   7       46.74       43.33      5.35 o
   6   4   7      284.12      285.32      8.37 o
   8   4   7      185.87      160.51      7.20 o
  10   4   7        7.47        0.41      8.66 o
  12   4   7        3.22       -9.77      9.77 o
  14   4   7        7.74       -2.68      9.46 o
  16   4   7       14.55       22.17      5.90 o
  18   4   7       13.77       -2.92     10.83 o
  20   4   7       72.52       86.75      7.43 o
  22   4   7      209.01      226.16     10.28 o
  24   4   7      213.42      243.75     10.69 o
  26   4   7       99.37      130.18      9.05 o
  28   4   7       44.57       46.85      8.29 o
 -33   5   7        7.82       17.73      6.91 o
 -31   5   7       19.81       24.33      7.20 o
 -29   5   7       52.65       50.33      7.18 o
 -27   5   7       28.36       28.15      6.70 o
 -25   5   7        0.39       10.08     10.42 o
 -23   5   7        0.16       -7.72     11.10 o
 -21   5   7        5.06       -1.50     11.46 o
 -19   5   7        3.74        9.91      6.55 o
 -17   5   7       24.07       22.25      6.58 o
 -15   5   7       10.84        9.97      6.24 o
 -13   5   7      137.95      133.15      8.17 o
 -11   5   7      327.40      336.54     10.32 o
  -9   5   7      645.08      618.01     12.80 o
  -7   5   7      700.56      651.02     13.20 o
  -5   5   7      545.37      524.12     11.78 o
  -3   5   7      269.46      254.22      9.00 o
  -1   5   7       51.07       48.85      6.10 o
   1   5   7        0.66        5.05      8.92 o
   3   5   7      119.08      126.57      7.81 o
   5   5   7      165.80      192.07      8.59 o
   7   5   7       60.12       60.00      7.26 o
   9   5   7      126.19      115.07      8.01 o
  11   5   7      183.07      204.90      9.10 o
  13   5   7       59.99       58.86      7.42 o
  15   5   7       13.41       13.25      6.82 o
  17   5   7       14.26       26.48      6.72 o
  19   5   7       21.92        8.18     13.21 o
  21   5   7        6.95       11.92      7.30 o
 -22   6   7       81.52       82.30      8.44 o
 -20   6   7       86.97       91.17      8.66 o
 -18   6   7       97.22      105.54      8.92 o
 -16   6   7      163.37      157.75      9.84 o
 -14   6   7      159.80      132.89      9.67 o
 -12   6   7       75.80       69.77      8.37 o
 -10   6   7       33.62       33.67      7.28 o
  -8   6   7       41.96       56.03      7.31 o
  -6   6   7       50.34       55.72      7.26 o
  -4   6   7       29.55       36.83      6.82 o
  -2   6   7       39.83       47.64      7.31 o
   0   6   7       80.80       88.07      8.18 o
   2   6   7       61.74       59.90      7.72 o
   4   6   7       12.43       23.33      6.84 o
   6   6   7        0.13        7.83      6.94 o
   8   6   7       10.12       -3.00     13.69 o
  10   6   7       35.41       44.21      8.13 o
 -48   0   8       55.80       61.50      8.17 o
 -46   0   8        0.00        3.34     11.53 o
 -44   0   8       81.40       80.79      7.98 o
 -42   0   8        0.35        4.93      9.31 o
 -40   0   8        1.76        3.55      5.97 o
 -38   0   8        3.49        6.19      5.15 o
 -36   0   8       25.46       29.91      5.52 o
 -34   0   8      238.98      254.72      8.30 o
 -32   0   8     3463.18     3426.90     35.43 o
 -30   0   8      851.56      843.22     12.02 o
 -28   0   8        4.47       -8.20      8.20 o
 -26   0   8     4100.53     4002.32     37.97 o
 -24   0   8     3933.43     3982.51     35.87 o
 -22   0   8     2148.47     2224.29     22.49 o
 -20   0   8     1064.59     1079.55     10.74 o
 -18   0   8      755.64      830.33      8.59 o
 -16   0   8     4550.18     5132.40     33.85 o
 -14   0   8      284.26      420.41      5.92 o
 -12   0   8     3520.25     4366.52     29.19 o
 -10   0   8      237.76      284.03      4.71 o
  -8   0   8       72.70       91.87      3.09 o
  -6   0   8     1475.53     1718.40     15.55 o
  -4   0   8     2834.85     3078.05     24.02 o
  -2   0   8     2242.13     2610.09     22.69 o
   0   0   8    11322.31    13071.91     51.10 o
   2   0   8     1815.93     2079.67     18.60 o
   4   0   8     1727.30     1798.30     18.06 o
   6   0   8     1110.86      978.27     10.01 o
   8   0   8        0.20        8.46      3.05 o
  10   0   8        2.65       27.55      3.53 o
  12   0   8      126.02      123.75      5.01 o
  14   0   8      936.79      879.55     11.10 o
  16   0   8     2531.43     2447.82     25.12 o
  18   0   8     1178.21     1164.81     14.03 o
  20   0   8      766.76      810.87     12.84 o
  22   0   8     1078.96     1054.18     15.21 o
  24   0   8      620.11      589.62     12.45 o
  26   0   8      195.35      184.45      9.19 o
  28   0   8      197.55      181.93      9.50 o
  30   0   8       59.73       65.61      7.47 o
  32   0   8      136.29      114.05      8.66 o
  34   0   8        5.62        2.32      6.51 o
  36   0   8        0.48       -9.24     11.25 o
 -47   1   8        1.31       -2.34     11.59 o
 -45   1   8        3.62       -8.27     11.65 o
 -43   1   8       16.01       32.98      6.79 o
 -41   1   8        0.02        6.82     10.06 o
 -39   1   8        3.77       -1.82      9.38 o
 -37   1   8       41.91       37.97      5.85 o
 -35   1   8        0.00       -9.28      9.28 o
 -33   1   8        0.35        5.51      4.65 o
 -31   1   8      208.19      175.48      6.99 o
 -29   1   8      547.15      535.69     10.47 o
 -27   1   8     1207.15     1150.48     13.13 o
 -25   1   8      185.98      170.62      5.98 o
 -23   1   8        8.50       11.05      4.25 o
 -21   1   8      384.54      344.88      6.72 o
 -19   1   8      140.73      113.23      4.59 o
 -17   1   8       26.76       35.19      3.48 o
 -15   1   8     1895.05     1913.80     18.62 o
 -13   1   8     4269.39     4422.21     31.49 o
 -11   1   8     5181.52     5419.48     33.76 o
  -9   1   8     1522.03     1587.69     15.79 o
  -7   1   8       29.89       22.30      2.66 o
  -5   1   8      364.15      356.75      5.35 o
  -3   1   8      373.77      370.17      5.63 o
  -1   1   8      351.78      313.34      5.46 o
   1   1   8     2505.65     2518.07     24.11 o
   3   1   8      932.34      960.05      9.74 o
   5   1   8      436.19      490.07      7.20 o
   7   1   8      322.05      335.38      6.48 o
   9   1   8      193.21      173.18      5.47 o
  11   1   8      652.52      651.16      9.45 o
  13   1   8       92.98      100.67      5.71 o
  15   1   8      497.61      476.99      9.53 o
  17   1   8        1.27        6.96      5.42 o
  19   1   8       11.33       -9.51     10.49 o
  21   1   8       12.71        9.39      5.66 o
  23   1   8       33.36       31.92      6.41 o
  25   1   8      156.56      175.01      8.47 o
  27   1   8      113.39       98.74      8.46 o
  29   1   8        0.49       -6.07     10.81 o
  31   1   8        0.75        8.61     11.25 o
  33   1   8        0.41       -1.72     10.81 o
  35   1   8        1.28        8.10      6.72 o
 -46   2   8        8.55        8.95     13.04 o
 -44   2   8       11.56      -12.75     12.75 o
 -42   2   8       98.13      109.72      8.56 o
 -40   2   8      197.79      200.57      9.53 o
 -38   2   8      122.41      107.44      7.91 o
 -36   2   8       88.78       97.78      6.80 o
 -34   2   8       12.23       11.03      5.63 o
 -32   2   8      143.07      157.63      7.25 o
 -30   2   8      245.01      261.57      7.93 o
 -28   2   8        2.20       -6.65      7.16 o
 -26   2   8       90.33      105.87      5.81 o
 -24   2   8      269.90      297.51      7.76 o
 -22   2   8      115.93      102.47      5.66 o
 -20   2   8       67.22       64.20      4.76 o
 -18   2   8       46.47       40.53      4.64 o
 -16   2   8      554.94      548.55      8.01 o
 -14   2   8      633.74      623.21      8.15 o
 -12   2   8      307.16      319.17      6.10 o
 -10   2   8      235.54      243.29      5.32 o
  -8   2   8       43.29       31.05      3.10 o
  -6   2   8       11.76       14.95      2.97 o
  -4   2   8       87.66       83.00      3.87 o
  -2   2   8        2.12        1.42      5.12 o
   0   2   8      419.80      431.53      6.94 o
   2   2   8      153.34      180.91      5.05 o
   4   2   8      770.36      719.86      9.09 o
   6   2   8      927.41      871.78     10.18 o
   8   2   8     2678.86     2632.82     26.82 o
  10   2   8     3743.31     3726.55     32.86 o
  12   2   8      523.37      492.40      9.60 o
  14   2   8      646.86      631.69     10.79 o
  16   2   8      636.98      609.80     10.95 o
  18   2   8      166.87      161.74      7.01 o
  20   2   8       52.87       56.71      5.58 o
  22   2   8        3.12       -3.48      8.64 o
  24   2   8       42.89       55.31      6.12 o
  26   2   8       83.50       97.29      7.59 o
  28   2   8       10.68       -4.69     12.05 o
  30   2   8        3.65        6.62     10.98 o
  32   2   8       18.06       23.38      7.35 o
  34   2   8       13.07       25.58      7.28 o
 -43   3   8       38.72       30.01      8.10 o
 -41   3   8       88.03      100.27      8.35 o
 -39   3   8       54.81       46.82      7.78 o
 -37   3   8      217.39      229.35      9.91 o
 -35   3   8      352.12      368.07     11.36 o
 -33   3   8      151.48      169.70      8.53 o
 -31   3   8      302.33      319.58      9.51 o
 -29   3   8      610.34      611.47     11.76 o
 -27   3   8      916.72      879.14     13.25 o
 -25   3   8     1086.91     1037.05     13.88 o
 -23   3   8      731.83      716.86     11.41 o
 -21   3   8     1136.00     1075.24     13.23 o
 -19   3   8     1557.59     1590.39     16.11 o
 -17   3   8      930.90      849.61     11.36 o
 -15   3   8      506.87      461.56      8.66 o
 -13   3   8      237.65      248.77      6.84 o
 -11   3   8      173.13      171.27      5.83 o
  -9   3   8      208.37      206.91      6.22 o
  -7   3   8       84.72       89.84      5.00 o
  -5   3   8       41.46       42.44      4.42 o
  -3   3   8        3.03        0.60      6.67 o
  -1   3   8      308.01      315.45      7.23 o
   1   3   8       20.60       21.76      4.54 o
   3   3   8      195.52      186.19      6.46 o
   5   3   8      246.72      249.13      7.43 o
   7   3   8       66.92       62.85      5.69 o
   9   3   8      170.00      180.04      6.96 o
  11   3   8     1165.30     1156.86     14.20 o
  13   3   8      696.70      707.05     12.05 o
  15   3   8      170.60      195.84      7.71 o
  17   3   8      220.00      210.03      8.25 o
  19   3   8      280.54      279.30      9.50 o
  21   3   8      213.87      222.65      9.21 o
  23   3   8       57.49       58.01      6.77 o
  25   3   8       52.09       70.79      6.99 o
  27   3   8       49.22       34.37      7.81 o
  29   3   8       20.47        9.34     12.53 o
  31   3   8       17.73        1.84     13.71 o
 -40   4   8        0.16        4.74      6.99 o
 -38   4   8        0.08        7.09     12.36 o
 -36   4   8        0.41        2.25     12.72 o
 -34   4   8        5.76        0.00     12.46 o
 -32   4   8        8.89        5.68     13.54 o
 -30   4   8        3.52        0.49     12.60 o
 -28   4   8       16.93        9.65      7.01 o
 -26   4   8        0.99        1.36     10.50 o
 -24   4   8       17.10        6.16     10.84 o
 -22   4   8       15.55        8.92      5.61 o
 -20   4   8       53.89       34.27      5.73 o
 -18   4   8      137.19      130.18      6.92 o
 -16   4   8        7.03        8.46      5.39 o
 -14   4   8       24.35       33.62      5.35 o
 -12   4   8        0.93        0.00      8.24 o
 -10   4   8        0.97        3.72      7.76 o
  -8   4   8        5.98       14.54      4.47 o
  -6   4   8       17.99       13.42      4.62 o
  -4   4   8       40.04       30.91      4.94 o
  -2   4   8       20.38       21.47      4.71 o
   0   4   8       51.46       51.12      5.58 o
   2   4   8       83.33       97.70      6.58 o
   4   4   8        7.62       11.58      5.15 o
   6   4   8       15.69        2.46      9.33 o
   8   4   8       33.32       32.29      5.87 o
  10   4   8       14.89       -0.44     10.43 o
  12   4   8        3.83        8.63      9.89 o
  14   4   8        2.31       -3.77     10.62 o
  16   4   8       20.31       30.28      6.73 o
  18   4   8        7.58       14.34      6.63 o
  20   4   8        1.63        3.75     12.09 o
  22   4   8        0.36       -0.56     11.85 o
  24   4   8        0.16       -5.85     12.28 o
  26   4   8        0.91      -12.38     12.38 o
 -33   5   8      130.48      105.07     10.38 o
 -31   5   8       98.11      107.30      9.16 o
 -29   5   8      119.27      144.26      9.21 o
 -27   5   8      138.52      157.84      8.93 o
 -25   5   8      171.86      162.03      9.24 o
 -23   5   8      207.45      223.58     10.03 o
 -21   5   8      341.49      341.49     11.63 o
 -19   5   8      521.89      511.96     12.46 o
 -17   5   8      285.39      309.21      9.99 o
 -15   5   8       57.22       69.11      6.92 o
 -13   5   8       22.25       26.62      6.10 o
 -11   5   8       40.40       33.25      6.79 o
  -9   5   8       45.25       41.45      6.80 o
  -7   5   8       14.59       11.82      5.98 o
  -5   5   8       15.46        0.00     10.84 o
  -3   5   8       25.45       19.23      6.02 o
  -1   5   8        0.06       -2.85      9.77 o
   1   5   8       50.99       38.50      6.62 o
   3   5   8      109.82      116.74      7.78 o
   5   5   8       64.60       69.87      7.79 o
   7   5   8       26.61       28.44      6.84 o
   9   5   8       50.77       64.96      7.33 o
  11   5   8      124.33      143.07      8.78 o
  13   5   8      175.04      199.76      9.97 o
  15   5   8      190.73      185.61     10.15 o
  17   5   8      184.79      185.37     10.20 o
  19   5   8      142.49      166.43      9.63 o
 -20   6   8        1.56       -1.23     11.54 o
 -18   6   8       18.86       26.17      7.40 o
 -16   6   8       71.90       91.24      8.06 o
 -14   6   8       88.76       70.33      8.53 o
 -12   6   8       67.54       62.08      7.79 o
 -10   6   8       29.12       34.31      6.72 o
  -8   6   8        6.88       10.37     10.55 o
  -6   6   8        0.12        0.19      5.95 o
  -4   6   8        3.41       -6.34     11.24 o
  -2   6   8        7.33       -9.87     11.73 o
   0   6   8        8.26       14.24      6.55 o
   2   6   8        7.54       10.45      6.80 o
   4   6   8       23.14       24.21      7.76 o
   6   6   8      137.79      124.55     10.25 o
   8   6   8      273.09      275.72     12.55 o
 -49   1   9       12.30       28.68      7.26 o
 -47   1   9        0.47        6.38     11.08 o
 -45   1   9       76.06       72.35      7.98 o
 -43   1   9      187.16      202.49      9.80 o
 -41   1   9       75.08       69.60      7.14 o
 -39   1   9      105.59       96.73      7.01 o
 -37   1   9       97.22      100.02      7.04 o
 -35   1   9      441.18      424.69     10.49 o
 -33   1   9      142.98      144.23      7.08 o
 -31   1   9      102.79       88.15      6.10 o
 -29   1   9      616.44      659.86     10.67 o
 -27   1   9     1254.44     1277.80     13.66 o
 -25   1   9      351.04      373.13      7.71 o
 -23   1   9      260.81      288.05      6.68 o
 -21   1   9      116.09      117.96      4.81 o
 -19   1   9      399.12      426.31      7.18 o
 -17   1   9       56.99       60.44      3.72 o
 -15   1   9      938.83     1035.31     10.32 o
 -13   1   9      467.44      488.24      6.82 o
 -11   1   9      410.23      465.51      6.51 o
  -9   1   9     1262.53     1281.94     12.40 o
  -7   1   9     1631.38     1615.86     16.97 o
  -5   1   9     2269.97     2330.09     20.27 o
  -3   1   9     4639.05     4799.43     33.50 o
  -1   1   9     1271.65     1301.50     13.15 o
   1   1   9     1512.76     1482.27     14.25 o
   3   1   9     1637.52     1592.47     15.26 o
   5   1   9     1702.18     1848.09     18.30 o
   7   1   9     2032.18     1972.15     19.57 o
   9   1   9      828.84      885.42     10.64 o
  11   1   9     2378.35     2223.75     22.98 o
  13   1   9     1879.02     1796.32     18.28 o
  15   1   9      646.58      606.33     10.50 o
  17   1   9      232.58      229.79      7.55 o
  19   1   9      149.29      129.09      6.75 o
  21   1   9      119.22      104.40      6.99 o
  23   1   9       69.58       57.99      6.70 o
  25   1   9       84.98       62.49      7.43 o
  27   1   9        0.02       -4.98     10.72 o
  29   1   9       36.63       32.63      6.85 o
  31   1   9        4.45        3.94     11.70 o
  33   1   9        4.18        5.95      6.53 o
 -46   2   9       89.38       97.48      9.05 o
 -44   2   9       95.46      105.58      8.78 o
 -42   2   9       32.92       46.17      7.16 o
 -40   2   9      101.82      100.05      8.24 o
 -38   2   9       57.33       56.11      7.01 o
 -36   2   9        3.53        4.89      9.24 o
 -34   2   9      128.74      125.51      7.21 o
 -32   2   9      234.74      234.24      8.05 o
 -30   2   9       74.79       69.09      5.80 o
 -28   2   9      111.76      126.05      5.93 o
 -26   2   9       55.51       62.18      4.86 o
 -24   2   9      495.89      485.53      8.97 o
 -22   2   9     1210.55     1180.37     12.62 o
 -20   2   9     1253.06     1201.14     12.34 o
 -18   2   9     2187.21     2174.54     21.19 o
 -16   2   9     1213.32     1223.65     11.75 o
 -14   2   9      321.43      293.42      6.27 o
 -12   2   9       18.04       25.58      3.56 o
 -10   2   9      191.59      210.78      5.32 o
  -8   2   9     1239.77     1254.66     12.62 o
  -6   2   9      776.51      727.58      8.80 o
  -4   2   9       11.35        8.39      3.68 o
  -2   2   9      739.43      749.13      9.12 o
   0   2   9     2186.00     2210.87     22.75 o
   2   2   9     1290.86     1312.84     12.92 o
   4   2   9     1203.23     1194.10     12.02 o
   6   2   9     1065.14     1027.86     11.80 o
   8   2   9     1664.86     1602.68     15.89 o
  10   2   9      175.41      192.06      6.92 o
  12   2   9       74.56       66.50      5.81 o
  14   2   9       58.16       62.54      5.98 o
  16   2   9      111.96      108.10      6.09 o
  18   2   9       20.29       30.15      5.18 o
  20   2   9        4.97        6.91      8.56 o
  22   2   9       20.15       21.64      5.46 o
  24   2   9        5.76        7.91      5.83 o
  26   2   9        2.51       -9.74     10.86 o
  28   2   9        1.30       -1.62     11.08 o
  30   2   9        9.08       16.08      6.89 o
  32   2   9        4.02       11.54      6.99 o
 -43   3   9        0.09        0.00     11.71 o
 -41   3   9        1.57       16.59      6.70 o
 -39   3   9        1.04      -12.63     12.63 o
 -37   3   9       34.50       30.30      7.66 o
 -35   3   9      175.42      186.50      9.63 o
 -33   3   9      334.52      373.73     10.69 o
 -31   3   9      199.00      206.33      8.54 o
 -29   3   9       11.83       17.37      5.83 o
 -27   3   9        3.31       -5.56      8.80 o
 -25   3   9       48.09       45.25      5.66 o
 -23   3   9      294.08      274.07      8.06 o
 -21   3   9      229.24      224.23      6.97 o
 -19   3   9       19.63       14.34      4.65 o
 -17   3   9       96.35       83.27      5.34 o
 -15   3   9        0.00       -1.60      6.79 o
 -13   3   9        5.67       -0.31      7.02 o
 -11   3   9       17.27        4.64      7.11 o
  -9   3   9       30.48       22.13      4.18 o
  -7   3   9       21.01       24.94      4.11 o
  -5   3   9       66.67       53.93      4.74 o
  -3   3   9       70.63       70.49      5.03 o
  -1   3   9       93.95       82.78      5.44 o
   1   3   9     1045.42      982.93     12.12 o
   3   3   9      614.53      563.32      9.68 o
   5   3   9      328.51      294.50      8.05 o
   7   3   9      484.94      444.87      9.62 o
   9   3   9        0.25       -8.54      9.55 o
  11   3   9        7.39        8.15      8.88 o
  13   3   9        0.75       -4.06      9.12 o
  15   3   9        1.82        6.38      9.34 o
  17   3   9       65.78       66.39      6.91 o
  19   3   9       46.17       46.46      6.53 o
  21   3   9       36.87       28.63      6.75 o
  23   3   9       24.87       42.59      6.33 o
  25   3   9        2.68        4.74      6.51 o
  27   3   9       18.29       10.95     12.46 o
  29   3   9        0.03       -4.25     11.87 o
 -40   4   9      133.60      139.83     10.01 o
 -38   4   9      275.99      284.33     12.23 o
 -36   4   9      268.82      283.12     11.82 o
 -34   4   9      346.96      360.14     12.14 o
 -32   4   9      658.63      679.67     15.21 o
 -30   4   9      589.69      574.72     13.61 o
 -28   4   9      412.16      407.06     11.32 o
 -26   4   9      303.75      329.72     10.33 o
 -24   4   9      166.87      178.72      8.13 o
 -22   4   9       33.51       39.95      5.85 o
 -20   4   9       47.80       44.62      5.71 o
 -18   4   9      204.12      213.56      7.89 o
 -16   4   9      127.20      119.13      6.72 o
 -14   4   9       11.43       12.87      4.89 o
 -12   4   9        4.84       -8.30      8.30 o
 -10   4   9        0.06       -3.89      7.95 o
  -8   4   9       25.79       24.96      4.74 o
  -6   4   9       32.25       24.72      4.93 o
  -4   4   9       42.61       47.03      5.20 o
  -2   4   9      210.84      190.91      7.64 o
   0   4   9      352.47      361.37      9.36 o
   2   4   9       96.53       94.89      6.72 o
   4   4   9        5.40        4.60      9.39 o
   6   4   9      107.38      114.61      7.26 o
   8   4   9      488.06      489.66     11.27 o
  10   4   9      424.41      426.76     11.03 o
  12   4   9      318.79      361.20     10.49 o
  14   4   9      419.86      433.51     11.39 o
  16   4   9      393.41      405.77     11.90 o
  18   4   9      197.60      222.19      9.97 o
  20   4   9       59.02       50.71      7.95 o
  22   4   9       37.73       31.54      7.76 o
  24   4   9       30.60       22.61      7.54 o
 -33   5   9       53.21       53.33      8.63 o
 -31   5   9       29.26       32.81      7.84 o
 -29   5   9       30.00       31.34      7.72 o
 -27   5   9       13.76       20.19      6.94 o
 -25   5   9       10.82        6.60     10.93 o
 -23   5   9       31.48       29.24      6.97 o
 -21   5   9        0.02        6.79     10.40 o
 -19   5   9        2.93      -10.91     10.91 o
 -17   5   9        1.85       11.87      5.52 o
 -15   5   9       25.11       24.35      6.04 o
 -13   5   9       24.41       26.82      6.02 o
 -11   5   9        4.30       10.96      5.81 o
  -9   5   9        1.54        5.30      5.78 o
  -7   5   9        8.64        5.46      6.04 o
  -5   5   9       84.22       96.27      7.14 o
  -3   5   9      203.35      210.92      8.87 o
  -1   5   9      237.61      240.34      9.60 o
   1   5   9      198.36      193.61      9.19 o
   3   5   9      327.82      306.57     10.88 o
   5   5   9      276.18      274.12     10.49 o
   7   5   9       46.91       50.11      7.74 o
   9   5   9       18.78       28.68      7.04 o
  11   5   9       34.51       30.62      7.49 o
  13   5   9       27.12       38.06      7.42 o
  15   5   9       16.91        5.34     13.50 o
  17   5   9       17.82       -7.37     13.27 o
 -20   6   9       71.81       67.20      8.49 o
 -18   6   9       23.97       27.43      7.64 o
 -16   6   9       10.54       -3.63     13.11 o
 -14   6   9        3.03       11.39      6.58 o
 -12   6   9        1.31        2.37     10.96 o
 -10   6   9       19.66       25.81      6.99 o
  -8   6   9       32.07       27.72      6.96 o
  -6   6   9       34.49       32.28      7.31 o
  -4   6   9       65.05       65.17      8.22 o
  -2   6   9       93.77       92.82      8.82 o
   0   6   9       91.00      100.12      9.04 o
   2   6   9       91.38      102.97      9.04 o
   4   6   9       82.16      104.52      9.19 o
 -48   0  10       80.74       85.95      8.58 o
 -46   0  10      188.12      210.11     10.04 o
 -44   0  10       67.15       66.07      7.84 o
 -42   0  10      166.32      172.23      8.95 o
 -40   0  10      186.81      200.89      9.12 o
 -38   0  10      239.26      239.85      8.76 o
 -36   0  10      190.40      198.57      8.03 o
 -34   0  10        0.19       -6.94      9.72 o
 -32   0  10      419.94      435.90      9.87 o
 -30   0  10      183.38      198.86      7.14 o
 -28   0  10      546.56      537.18      9.48 o
 -26   0  10      774.18      767.58     10.47 o
 -24   0  10     1410.66     1369.19     13.85 o
 -22   0  10     1581.77     1452.19     14.51 o
 -20   0  10     1126.67     1114.44     11.49 o
 -18   0  10      315.83      355.66      6.41 o
 -16   0  10       12.02       13.61      2.90 o
 -14   0  10        0.05        5.00      2.52 o
 -12   0  10      416.24      455.03      6.53 o
 -10   0  10     1023.26     1085.27     10.79 o
  -8   0  10     2737.78     2883.62     26.43 o
  -6   0  10     4861.52     4931.98     34.31 o
  -4   0  10     2447.99     2515.52     21.82 o
  -2   0  10     3111.17     3199.14     28.68 o
   0   0  10     2615.78     2549.77     22.98 o
   2   0  10     3995.18     4107.42     34.37 o
   4   0  10     4921.92     4639.12     37.78 o
   6   0  10     2747.34     2828.65     26.62 o
   8   0  10     3385.57     3243.27     29.63 o
  10   0  10      949.84      848.49     11.12 o
  12   0  10      517.24      499.87      9.22 o
  14   0  10      287.36      267.66      7.54 o
  16   0  10       39.34       43.27      5.23 o
  18   0  10       66.33       46.96      5.92 o
  20   0  10       85.01       78.77      6.73 o
  22   0  10      108.38      133.05      7.43 o
  24   0  10      119.40      110.59      8.24 o
  26   0  10       36.54       42.61      7.04 o
  28   0  10       19.59       22.00      6.84 o
  30   0  10       63.15       58.52      7.69 o
  32   0  10       10.78       -8.97     11.95 o
 -47   1  10        5.84        5.61      6.62 o
 -45   1  10        3.16        1.64     12.21 o
 -43   1  10       22.00       24.83      6.80 o
 -41   1  10       51.47       49.26      6.94 o
 -39   1  10       31.65       38.14      6.65 o
 -37   1  10      231.86      218.21      8.64 o
 -35   1  10       80.70       75.30      6.82 o
 -33   1  10       89.59       81.02      6.22 o
 -31   1  10       34.43       35.69      5.18 o
 -29   1  10       82.11       78.06      5.75 o
 -27   1  10      155.53      136.54      6.36 o
 -25   1  10       16.89       12.34      3.99 o
 -23   1  10       40.55       42.27      4.33 o
 -21   1  10      630.76      663.81      9.19 o
 -19   1  10      336.33      370.76      6.96 o
 -17   1  10       91.19       89.57      4.26 o
 -15   1  10      693.98      703.56      8.58 o
 -13   1  10      872.60      881.56      9.26 o
 -11   1  10       46.72       52.16      3.70 o
  -9   1  10      297.19      301.95      5.81 o
  -7   1  10      150.90      165.12      4.79 o
  -5   1  10     2196.23     2161.99     20.85 o
  -3   1  10     5646.26     5498.51     38.45 o
  -1   1  10     3557.01     3556.62     31.80 o
   1   1  10     2173.53     2226.59     22.59 o
   3   1  10      302.80      354.82      7.08 o
   5   1  10        0.78       -0.84      6.94 o
   7   1  10       61.77       65.42      5.35 o
   9   1  10      178.43      177.10      6.63 o
  11   1  10       11.24       10.47      4.81 o
  13   1  10        0.51       -5.90      7.93 o
  15   1  10        0.83       -2.95      7.95 o
  17   1  10        2.00        0.90      4.65 o
  19   1  10        0.14        5.39      8.58 o
  21   1  10       39.80       40.82      6.00 o
  23   1  10       11.30        9.34     10.76 o
  25   1  10        8.01       -2.47     11.01 o
  27   1  10        8.46       14.39      6.38 o
  29   1  10        0.05        1.67     11.80 o
  31   1  10        0.00       11.22     11.49 o
 -46   2  10       27.82       28.08      8.06 o
 -44   2  10       11.69        8.05      7.37 o
 -42   2  10        0.93       -9.57     11.20 o
 -40   2  10       28.92       36.56      6.87 o
 -38   2  10       85.89       87.74      7.47 o
 -36   2  10       17.36       20.87      5.80 o
 -34   2  10        8.06        1.28      8.88 o
 -32   2  10       14.72        4.04      8.99 o
 -30   2  10      177.53      171.10      7.04 o
 -28   2  10      152.80      154.39      6.53 o
 -26   2  10       20.31       17.27      4.36 o
 -24   2  10       55.78       57.70      4.98 o
 -22   2  10      397.75      404.34      8.32 o
 -20   2  10        4.44        0.00      7.47 o
 -18   2  10     1357.71     1222.66     12.46 o
 -16   2  10     1735.29     1631.16     15.75 o
 -14   2  10     1339.79     1330.08     13.21 o
 -12   2  10     1860.34     1750.00     16.95 o
 -10   2  10     2187.73     2062.40     20.00 o
  -8   2  10     2479.42     2316.52     23.46 o
  -6   2  10     1439.82     1407.67     14.24 o
  -4   2  10      257.94      245.08      6.63 o
  -2   2  10     1851.13     1674.31     17.05 o
   0   2  10     1652.23     1577.34     15.43 o
   2   2  10      430.65      432.52      8.17 o
   4   2  10      420.93      397.70      8.12 o
   6   2  10       64.38       53.40      5.27 o
   8   2  10      426.76      388.21      8.78 o
  10   2  10      332.43      342.77      8.53 o
  12   2  10       13.24        8.12      8.51 o
  14   2  10       46.46       48.44      5.44 o
  16   2  10       68.34       71.90      5.75 o
  18   2  10       15.11       11.70      5.34 o
  20   2  10        0.20        8.24      8.61 o
  22   2  10        0.00        2.90      9.10 o
  24   2  10        3.48        2.05      9.84 o
  26   2  10       26.21       24.48      6.80 o
  28   2  10        5.12      -11.41     12.07 o
  30   2  10        6.37      -13.21     13.21 o
 -43   3  10       91.02      104.09      8.80 o
 -41   3  10       96.27       90.81      8.66 o
 -39   3  10       32.20       40.56      7.38 o
 -37   3  10      104.71      124.66      8.64 o
 -35   3  10      332.01      352.06     11.17 o
 -33   3  10       98.06      108.15      7.78 o
 -31   3  10       43.37       56.71      6.41 o
 -29   3  10      139.09      151.17      7.50 o
 -27   3  10      150.16      156.71      6.94 o
 -25   3  10       68.34       58.36      5.46 o
 -23   3  10        0.16       14.02      4.33 o
 -21   3  10       45.13       43.36      5.42 o
 -19   3  10      186.28      170.22      6.50 o
 -17   3  10      254.06      225.03      6.97 o
 -15   3  10      387.83      373.76      8.27 o
 -13   3  10      852.08      815.56     11.22 o
 -11   3  10      876.19      798.12     11.12 o
  -9   3  10      267.67      246.50      7.13 o
  -7   3  10       18.48       23.09      4.60 o
  -5   3  10      431.47      436.70      8.78 o
  -3   3  10     1011.85     1005.98     12.53 o
  -1   3  10      190.51      192.11      7.20 o
   1   3  10       93.88       94.68      5.87 o
   3   3  10      778.29      774.88     11.54 o
   5   3  10     1328.58     1334.49     15.19 o
   7   3  10      312.14      307.13      8.64 o
   9   3  10       63.33       69.29      6.05 o
  11   3  10      368.57      384.27      9.70 o
  13   3  10      332.14      331.89      9.63 o
  15   3  10       33.87       44.67      6.14 o
  17   3  10        0.69        8.01      9.45 o
  19   3  10        1.43       -5.93     10.57 o
  21   3  10        1.14        1.04     10.59 o
  23   3  10        6.12        9.28     11.17 o
  25   3  10       15.06       23.90      6.63 o
  27   3  10       12.79       19.51      6.97 o
 -38   4  10        1.39       21.64      7.42 o
 -36   4  10        9.95        8.06      7.88 o
 -34   4  10        0.32       11.05     12.05 o
 -32   4  10       12.35       22.46      7.45 o
 -30   4  10       22.53       25.87      7.14 o
 -28   4  10        0.40        4.43     10.88 o
 -26   4  10        2.94        7.60     10.78 o
 -24   4  10        1.10        2.76      8.80 o
 -22   4  10       13.69       12.80      5.15 o
 -20   4  10       24.13       27.55      5.46 o
 -18   4  10        8.30       -2.13      9.09 o
 -16   4  10        8.25       -1.24      9.34 o
 -14   4  10        0.21        6.02      4.69 o
 -12   4  10        8.76       -6.91      8.41 o
 -10   4  10        3.55        5.12      4.98 o
  -8   4  10       50.55       52.96      5.66 o
  -6   4  10       13.05        1.21      9.63 o
  -4   4  10        0.25       -8.97      8.97 o
  -2   4  10        9.88        5.22      5.46 o
   0   4  10       17.43       23.75      5.69 o
   2   4  10       62.45       58.88      6.53 o
   4   4  10        0.65        0.87      9.19 o
   6   4  10       58.95       67.54      6.85 o
   8   4  10      107.93       94.37      7.42 o
  10   4  10        5.36        4.79     10.01 o
  12   4  10        2.07      -10.43     11.32 o
  14   4  10        5.05       20.12      6.27 o
  16   4  10        0.37        6.80      6.53 o
  18   4  10        2.73        9.50     11.76 o
  20   4  10        0.57        8.15     10.90 o
  22   4  10        8.45       12.57      7.25 o
 -31   5  10       76.76       77.27      8.35 o
 -29   5  10       75.45       71.34      8.35 o
 -27   5  10       60.35       71.15      8.00 o
 -25   5  10       11.76        4.83      6.46 o
 -23   5  10       11.17        9.22      6.56 o
 -21   5  10       38.57       40.87      6.58 o
 -19   5  10       26.94       33.30      6.38 o
 -17   5  10       42.00       58.01      6.63 o
 -15   5  10       97.11      102.34      7.52 o
 -13   5  10      226.25      234.92      9.60 o
 -11   5  10      375.22      374.86     11.44 o
  -9   5  10      369.68      367.92     11.05 o
  -7   5  10      312.13      330.81     10.67 o
  -5   5  10      209.55      226.75      9.60 o
  -3   5  10       93.35      107.23      7.88 o
  -1   5  10       37.93       42.22      7.13 o
   1   5  10       20.60       23.14      6.87 o
   3   5  10       70.22       65.75      7.96 o
   5   5  10      198.67      202.03     10.06 o
   7   5  10      171.38      172.91      9.80 o
   9   5  10       80.20       96.66      8.01 o
  11   5  10       40.54       48.65      7.38 o
  13   5  10       22.20       20.02      7.47 o
  15   5  10        8.20        8.39      7.23 o
 -16   6  10      155.99      154.17     10.50 o
 -14   6  10      210.27      214.94     11.13 o
 -12   6  10      208.46      221.18     11.15 o
 -10   6  10      204.01      203.21     10.98 o
  -8   6  10      201.82      215.26     10.50 o
  -6   6  10      190.02      189.48     10.76 o
  -4   6  10      175.75      166.91     10.40 o
  -2   6  10      182.97      170.81     10.88 o
   0   6  10      204.70      220.75     10.83 o
 -47   1  11       15.52        8.51      7.42 o
 -45   1  11       14.69        3.92     12.38 o
 -43   1  11       53.98       59.76      7.57 o
 -41   1  11       30.65       34.92      6.70 o
 -39   1  11        4.98        6.63     10.13 o
 -37   1  11        1.38        5.22      5.69 o
 -35   1  11       22.86       31.83      5.75 o
 -33   1  11        6.66        7.98      8.87 o
 -31   1  11      206.59      174.31      7.20 o
 -29   1  11      521.99      491.72      9.84 o
 -27   1  11      634.86      612.40     10.55 o
 -25   1  11      492.92      481.39      9.07 o
 -23   1  11      860.72      915.68     11.27 o
 -21   1  11     1930.52     1923.81     18.86 o
 -19   1  11     1861.48     1870.66     17.99 o
 -17   1  11     1446.29     1520.77     14.82 o
 -15   1  11     1954.34     1953.38     19.13 o
 -13   1  11     2370.98     2370.23     23.34 o
 -11   1  11     2882.39     2758.03     24.98 o
  -9   1  11     1025.70      963.83     10.20 o
  -7   1  11        9.69        4.35      7.21 o
  -5   1  11     1690.85     1584.52     16.10 o
  -3   1  11     2071.75     2001.82     19.47 o
  -1   1  11     1291.53     1298.79     13.04 o
   1   1  11     1978.90     1889.56     18.16 o
   3   1  11     1297.03     1254.44     12.72 o
   5   1  11     2000.82     1880.83     19.47 o
   7   1  11      395.22      379.99      8.17 o
   9   1  11       29.98       36.27      4.67 o
  11   1  11      111.11       84.06      5.63 o
  13   1  11       18.71       12.04      4.52 o
  15   1  11        0.42       -6.43      8.25 o
  17   1  11       13.34       14.03      5.15 o
  19   1  11        5.75        1.81      9.14 o
  21   1  11      232.44      248.49      9.48 o
  23   1  11       53.94       54.66      7.09 o
  25   1  11       18.53       11.75     12.53 o
  27   1  11       80.37       89.26      8.39 o
  29   1  11        8.68        8.97      7.37 o
 -46   2  11       61.35       62.25      8.56 o
 -44   2  11       62.15       58.28      7.86 o
 -42   2  11       23.21       29.09      7.14 o
 -40   2  11       45.87       42.22      7.45 o
 -38   2  11       44.14       53.11      6.72 o
 -36   2  11       87.96       83.74      6.96 o
 -34   2  11       49.80       41.52      5.90 o
 -32   2  11       23.58       25.32      5.51 o
 -30   2  11        4.91        3.19      8.20 o
 -28   2  11        1.52        5.71      7.88 o
 -26   2  11        0.96       -0.73      7.42 o
 -24   2  11       67.76       59.92      5.51 o
 -22   2  11      533.44      488.92      9.43 o
 -20   2  11      758.07      769.81     10.93 o
 -18   2  11      496.34      528.43      9.31 o
 -16   2  11      679.14      655.01      9.94 o
 -14   2  11      583.46      541.68      9.02 o
 -12   2  11      256.98      266.91      6.92 o
 -10   2  11       80.84       88.20      5.25 o
  -8   2  11      930.77      916.45     11.10 o
  -6   2  11     1912.49     1890.24     18.60 o
  -4   2  11      146.93      145.88      6.17 o
  -2   2  11        3.39       -0.92      7.43 o
   0   2  11      261.68      268.78      7.08 o
   2   2  11      234.75      236.70      6.92 o
   4   2  11        4.89       10.50      4.26 o
   6   2  11       16.97       16.42      4.71 o
   8   2  11      264.06      255.79      7.78 o
  10   2  11      143.51      125.83      6.48 o
  12   2  11       18.61       19.81      5.12 o
  14   2  11      119.52      104.40      6.91 o
  16   2  11       64.95       78.04      6.51 o
  18   2  11       72.02       83.16      6.73 o
  20   2  11       29.63       36.51      6.36 o
  22   2  11        6.80       20.99      6.02 o
  24   2  11        6.11      -11.95     11.95 o
  26   2  11       12.66        8.87      7.04 o
  28   2  11       17.05       19.73      7.25 o
 -43   3  11        1.35       -7.30     12.46 o
 -41   3  11       10.34       13.13      6.80 o
 -39   3  11        0.02       -3.31     11.15 o
 -37   3  11       20.41       -4.21     11.80 o
 -35   3  11        5.67        8.54     12.05 o
 -33   3  11        0.33       -1.93     10.21 o
 -31   3  11       18.97       15.33      6.02 o
 -29   3  11       26.48       26.89      5.71 o
 -27   3  11        3.99        1.28      8.53 o
 -25   3  11       36.94       34.39      5.51 o
 -23   3  11        0.39       -1.57      8.49 o
 -21   3  11      157.63      149.72      6.82 o
 -19   3  11       81.64       76.47      5.93 o
 -17   3  11        6.10       12.72      4.76 o
 -15   3  11      140.81      123.96      6.41 o
 -13   3  11      310.96      291.36      7.91 o
 -11   3  11      653.42      592.23     10.49 o
  -9   3  11     1599.03     1497.67     15.36 o
  -7   3  11     1428.32     1327.25     14.49 o
  -5   3  11     1452.30     1341.74     14.73 o
  -3   3  11      518.61      508.29      9.94 o
  -1   3  11        5.23        5.10      8.85 o
   1   3  11       46.03       41.26      5.49 o
   3   3  11      307.75      314.48      8.54 o
   5   3  11      266.16      250.08      8.00 o
   7   3  11       32.16       29.67      5.27 o
   9   3  11       33.91       42.46      5.83 o
  11   3  11       10.04        8.87     10.15 o
  13   3  11        1.69        2.63      5.44 o
  15   3  11        3.37       -1.93     10.21 o
  17   3  11        0.61        9.10     10.67 o
  19   3  11        5.62        1.06     10.96 o
  21   3  11        8.85       10.01     11.80 o
  23   3  11       32.89       37.72      7.47 o
  25   3  11        3.08      -10.40     12.74 o
 -38   4  11       92.42       88.90      9.16 o
 -36   4  11       51.14       46.46      8.46 o
 -34   4  11        3.82        8.03      7.02 o
 -32   4  11        0.61        3.24      6.97 o
 -30   4  11        8.45        3.99      6.60 o
 -28   4  11      123.64      137.87      8.13 o
 -26   4  11      230.45      224.15      9.29 o
 -24   4  11      124.14      117.75      7.42 o
 -22   4  11       68.52       70.79      6.46 o
 -20   4  11       94.76      103.70      6.73 o
 -18   4  11      134.72      140.62      7.25 o
 -16   4  11      342.68      337.02      9.63 o
 -14   4  11      595.61      590.55     11.78 o
 -12   4  11      465.12      446.66     10.55 o
 -10   4  11      406.68      407.95     10.20 o
  -8   4  11      579.40      575.17     11.53 o
  -6   4  11      562.47      543.21     11.32 o
  -4   4  11      330.70      344.03      9.62 o
  -2   4  11      217.67      225.19      8.25 o
   0   4  11      364.44      361.01     10.18 o
   2   4  11      384.68      405.79     10.43 o
   4   4  11       36.64       36.57      6.12 o
   6   4  11        5.36        5.05      5.68 o
   8   4  11        0.31      -10.20     10.20 o
  10   4  11        1.45        8.58     10.54 o
  12   4  11        0.64       -1.04     10.52 o
  14   4  11        2.95        4.69      6.29 o
  16   4  11        1.05       -5.06     11.75 o
  18   4  11        3.21       -5.27     11.25 o
  20   4  11       28.46       28.29      7.60 o
 -31   5  11        0.90       -3.09     11.54 o
 -29   5  11        0.94        1.79     12.33 o
 -27   5  11        1.08      -11.41     11.41 o
 -25   5  11        0.64       -3.41     10.61 o
 -23   5  11       14.60       18.87      6.26 o
 -21   5  11       14.57        8.15     12.11 o
 -19   5  11       23.71       14.07      6.72 o
 -17   5  11       54.54       67.03      7.20 o
 -15   5  11       95.63      101.81      8.01 o
 -13   5  11      248.42      235.96     10.42 o
 -11   5  11      499.28      469.06     12.72 o
  -9   5  11      554.30      519.58     13.38 o
  -7   5  11      477.23      474.36     12.45 o
  -5   5  11      383.56      366.07     11.71 o
  -3   5  11      251.62      266.69     10.16 o
  -1   5  11       50.11       51.49      6.96 o
   1   5  11        5.77        8.03     11.17 o
   3   5  11        7.41       -7.09     11.78 o
   5   5  11        1.65        0.56     11.49 o
   7   5  11        9.05       21.28      6.29 o
   9   5  11        3.05        7.60     11.29 o
  11   5  11        0.62      -12.26     12.26 o
  13   5  11        6.29        7.64      6.80 o
 -12   6  11       83.49       91.22      9.75 o
 -10   6  11       64.53       74.65      9.28 o
  -8   6  11       39.40       48.18      8.27 o
  -6   6  11       21.95       31.53      7.69 o
 -48   0  12        3.75       -6.67     12.24 o
 -46   0  12       23.05        8.59     12.91 o
 -44   0  12       31.73       39.95      7.16 o
 -42   0  12       41.54       28.90      7.25 o
 -40   0  12       43.07       36.73      6.92 o
 -38   0  12        5.96       -4.59      9.63 o
 -36   0  12       38.71       53.42      5.98 o
 -34   0  12      548.74      528.46     11.39 o
 -32   0  12     1443.26     1349.40     16.28 o
 -30   0  12     1838.33     1903.76     19.32 o
 -28   0  12     1351.82     1370.18     14.97 o
 -26   0  12     1236.04     1271.03     14.00 o
 -24   0  12     2711.91     2769.01     28.90 o
 -22   0  12     3536.82     3424.70     31.20 o
 -20   0  12     1561.15     1605.89     16.06 o
 -18   0  12      841.89      862.30     10.35 o
 -16   0  12     1246.09     1243.24     12.53 o
 -14   0  12     2053.61     2141.78     20.32 o
 -12   0  12      309.32      287.81      6.56 o
 -10   0  12      157.01      163.69      5.58 o
  -8   0  12     2586.91     2412.43     24.31 o
  -6   0  12     3877.63     3867.04     35.14 o
  -4   0  12     1021.34     1041.58     11.08 o
  -2   0  12      639.20      617.13      8.93 o
   0   0  12      130.02      108.02      4.96 o
   2   0  12      644.87      516.58      8.63 o
   4   0  12       10.80        2.22      7.49 o
   6   0  12       63.52       47.93      4.54 o
   8   0  12       84.76       68.80      5.47 o
  10   0  12       69.90       86.96      5.39 o
  12   0  12        0.88        8.37      4.30 o
  14   0  12      106.72      119.32      6.53 o
  16   0  12      214.13      205.31      8.47 o
  18   0  12      722.35      708.14     14.19 o
  20   0  12      171.51      200.36      9.41 o
  22   0  12       49.03       41.38      7.31 o
  24   0  12      216.49      222.68     10.54 o
  26   0  12       27.57       31.46      7.26 o
  28   0  12       22.24       15.62      7.45 o
 -47   1  12        3.08        5.95     12.43 o
 -45   1  12        3.92      -12.29     12.29 o
 -43   1  12        8.93       -1.60     11.75 o
 -41   1  12       37.01       27.50      6.79 o
 -39   1  12        1.88       -3.36     10.69 o
 -37   1  12       14.14        9.99     10.42 o
 -35   1  12       70.90       78.76      6.63 o
 -33   1  12        0.41        2.46      8.66 o
 -31   1  12       31.46       23.65      5.25 o
 -29   1  12      142.45      150.39      6.67 o
 -27   1  12      624.58      580.08     10.69 o
 -25   1  12      786.61      741.12     11.10 o
 -23   1  12      210.05      228.20      7.04 o
 -21   1  12       41.16       57.92      4.98 o
 -19   1  12      288.61      287.66      7.23 o
 -17   1  12      439.50      402.10      7.81 o
 -15   1  12      247.24      251.32      6.43 o
 -13   1  12      326.51      353.37      7.21 o
 -11   1  12     1139.41     1119.21     11.65 o
  -9   1  12     1049.96      988.74     11.03 o
  -7   1  12       75.02       60.36      4.93 o
  -5   1  12      896.56      819.24     10.21 o
  -3   1  12      167.33      168.60      5.87 o
  -1   1  12       80.00       79.76      4.88 o
   1   1  12      378.77      342.97      7.60 o
   3   1  12      219.60      195.35      6.48 o
   5   1  12        8.56        7.69      8.03 o
   7   1  12       10.14        0.00      7.67 o
   9   1  12        4.61        4.65      4.38 o
  11   1  12       56.43       49.11      5.51 o
  13   1  12        0.45       -5.69      8.85 o
  15   1  12       37.91       43.21      5.54 o
  17   1  12       40.78       50.26      6.36 o
  19   1  12        0.60       13.54      6.05 o
  21   1  12       42.20       48.61      7.08 o
  23   1  12       35.85       47.61      7.35 o
  25   1  12       42.08       52.33      7.84 o
  27   1  12       40.47       27.71      7.74 o
 -46   2  12        0.27      -12.89     12.89 o
 -44   2  12        6.73       17.92      6.85 o
 -42   2  12       79.12       82.06      7.98 o
 -40   2  12      110.14       97.82      8.17 o
 -38   2  12       24.65       23.00      6.39 o
 -36   2  12       50.40       60.29      6.75 o
 -34   2  12       48.46       49.17      6.31 o
 -32   2  12        7.07       -6.43      8.44 o
 -30   2  12       30.20       37.92      5.35 o
 -28   2  12       44.78       43.19      5.46 o
 -26   2  12      167.71      183.07      7.21 o
 -24   2  12      610.22      577.62     10.47 o
 -22   2  12      513.25      480.04      9.82 o
 -20   2  12      479.47      519.87      9.70 o
 -18   2  12     1420.60     1332.75     14.25 o
 -16   2  12     1679.74     1584.42     15.99 o
 -14   2  12     1552.01     1476.51     15.24 o
 -12   2  12     1537.06     1439.66     14.10 o
 -10   2  12      610.77      593.53      9.72 o
  -8   2  12      957.19      875.95     11.39 o
  -6   2  12      374.44      362.29      8.00 o
  -4   2  12       19.52       23.44      4.40 o
  -2   2  12       58.71       42.76      4.74 o
   0   2  12       63.02       63.46      4.86 o
   2   2  12        9.85        5.56      7.50 o
   4   2  12       17.81       23.29      4.47 o
   6   2  12       70.56       77.67      5.64 o
   8   2  12       19.61       22.39      5.27 o
  10   2  12       80.85       78.79      6.31 o
  12   2  12      170.18      172.18      7.79 o
  14   2  12       47.98       48.13      6.31 o
  16   2  12        0.76        5.03      5.56 o
  18   2  12       19.77       23.10      6.21 o
  20   2  12        3.57        1.57     11.24 o
  22   2  12        3.11        1.09     11.80 o
  24   2  12       26.26       18.26      7.30 o
  26   2  12        6.93        3.03     12.94 o
 -43   3  12        3.47      -12.41     12.41 o
 -41   3  12        0.03       -5.64      6.75 o
 -39   3  12       54.38       71.27      7.38 o
 -37   3  12       76.05       72.93      7.79 o
 -35   3  12        4.27       12.26      6.41 o
 -33   3  12       17.43       17.44      6.48 o
 -31   3  12      155.86      180.14      8.44 o
 -29   3  12      186.96      201.49      8.37 o
 -27   3  12      114.64       99.32      6.87 o
 -25   3  12      280.63      268.70      8.68 o
 -23   3  12      528.41      500.98     10.54 o
 -21   3  12      407.40      386.94      9.22 o
 -19   3  12      525.62      493.44     10.21 o
 -17   3  12      553.49      521.13     10.18 o
 -15   3  12      273.84      251.44      7.95 o
 -13   3  12      284.33      286.02      8.03 o
 -11   3  12      483.66      490.39      9.94 o
  -9   3  12      335.39      318.37      8.47 o
  -7   3  12       94.30       97.97      5.80 o
  -5   3  12       79.91       86.41      5.69 o
  -3   3  12      252.80      246.23      7.69 o
  -1   3  12      168.44      180.84      6.92 o
   1   3  12        0.67        2.90      4.65 o
   3   3  12        1.66       -1.62      8.76 o
   5   3  12        2.56        2.52      8.66 o
   7   3  12       53.08       64.25      6.21 o
   9   3  12      223.78      229.74      8.70 o
  11   3  12      222.50      237.02      8.93 o
  13   3  12      168.54      190.35      8.68 o
  15   3  12      179.52      184.38      9.34 o
  17   3  12      128.29      111.43      8.82 o
  19   3  12       98.23      109.69      8.58 o
  21   3  12       81.60       88.20      9.04 o
  23   3  12       48.26       56.16      8.17 o
 -38   4  12        5.08       16.78      7.42 o
 -36   4  12        0.81      -14.19     14.19 o
 -34   4  12        4.28       11.34      7.18 o
 -32   4  12        2.42        8.20     11.41 o
 -30   4  12        0.42        2.64     10.59 o
 -28   4  12        0.07       10.23     10.74 o
 -26   4  12        3.15      -10.84     10.84 o
 -24   4  12        2.05        9.67      9.79 o
 -22   4  12       19.43       13.67      5.39 o
 -20   4  12       70.67       68.20      6.29 o
 -18   4  12       55.42       47.95      6.22 o
 -16   4  12       31.64       25.35      5.92 o
 -14   4  12        8.00        4.43      8.85 o
 -12   4  12       11.62        4.40      5.37 o
 -10   4  12        5.54        7.31      5.27 o
  -8   4  12        5.72        4.84      9.26 o
  -6   4  12       16.70       13.86      5.73 o
  -4   4  12       19.64       15.35      5.47 o
  -2   4  12       10.01       21.01      5.51 o
   0   4  12       23.33       23.53      5.97 o
   2   4  12        1.49       -0.15      5.34 o
   4   4  12       19.28       10.62     10.95 o
   6   4  12        0.03       -0.99     10.28 o
   8   4  12       12.34        8.17     10.74 o
  10   4  12        4.10      -12.02     12.02 o
  12   4  12        4.19        1.09      6.96 o
  14   4  12        2.80       -3.39     12.86 o
  16   4  12        0.54       -9.99     12.57 o
  18   4  12        0.65       -3.05     12.53 o
 -29   5  12       60.07       71.89      8.00 o
 -27   5  12       26.68       22.10      7.35 o
 -25   5  12       14.46        8.68     11.63 o
 -23   5  12       72.01       79.22      7.78 o
 -21   5  12      173.72      190.30      9.84 o
 -19   5  12      207.69      190.39     10.15 o
 -17   5  12      208.48      216.17     10.13 o
 -15   5  12      123.72      132.48      8.63 o
 -13   5  12       57.91       72.52      7.43 o
 -11   5  12       59.64       56.23      7.81 o
  -9   5  12       62.23       73.49      7.60 o
  -7   5  12       62.63       50.57      7.64 o
  -5   5  12       61.14       55.70      7.57 o
  -3   5  12       60.64       63.97      7.66 o
  -1   5  12       42.90       47.88      7.06 o
   1   5  12        0.20        3.32     10.71 o
   3   5  12       37.57       38.99      7.06 o
   5   5  12       22.74       31.17      6.91 o
   7   5  12        9.81        0.60      6.77 o
   9   5  12       21.09        4.86     12.80 o
 -47   1  13        9.17       11.37     12.38 o
 -45   1  13       41.27       44.14      7.64 o
 -43   1  13       38.97       39.57      7.59 o
 -41   1  13       56.37       64.55      7.20 o
 -39   1  13      206.79      220.09      9.43 o
 -37   1  13      261.26      260.62      9.62 o
 -35   1  13      207.23      177.63      8.12 o
 -33   1  13      283.57      293.99      8.99 o
 -31   1  13      261.98      280.96      8.25 o
 -29   1  13      358.62      357.43      9.14 o
 -27   1  13     1210.25     1186.17     14.58 o
 -25   1  13     1660.19     1597.75     16.16 o
 -23   1  13      929.61     1004.69     12.57 o
 -21   1  13     1156.49     1135.43     13.01 o
 -19   1  13     1336.32     1257.20     13.35 o
 -17   1  13     1007.37      976.30     11.78 o
 -15   1  13      351.54      313.13      7.42 o
 -13   1  13        2.82        5.73      7.16 o
 -11   1  13     1135.67     1002.84     11.61 o
  -9   1  13      860.55      771.23     10.57 o
  -7   1  13       66.52       72.29      5.06 o
  -5   1  13        0.76        2.47      6.73 o
  -3   1  13        3.25        9.16      4.01 o
  -1   1  13        1.02       -3.56      7.54 o
   1   1  13      181.13      175.38      6.60 o
   3   1  13      227.91      215.25      7.08 o
   5   1  13        8.93        7.23      8.32 o
   7   1  13       90.22       97.75      6.05 o
   9   1  13      362.33      348.75      8.97 o
  11   1  13      380.42      391.07      9.97 o
  13   1  13      176.55      191.34      8.18 o
  15   1  13      356.46      339.83     10.45 o
  17   1  13       75.41       57.24      7.50 o
  19   1  13       10.28       -3.03     11.37 o
  21   1  13       80.80       85.53      8.24 o
  23   1  13        8.99       23.97      6.80 o
  25   1  13       21.44       20.12      7.28 o
 -46   2  13       11.95       14.08      7.33 o
 -44   2  13       24.14       10.49     12.60 o
 -42   2  13       42.94       43.84      7.64 o
 -40   2  13        8.34        5.29     11.92 o
 -38   2  13       22.01       18.48      6.68 o
 -36   2  13        0.34        2.40     10.18 o
 -34   2  13       56.04       61.36      6.55 o
 -32   2  13       77.56       80.94      6.48 o
 -30   2  13      104.51       84.43      6.67 o
 -28   2  13      245.10      225.19      8.18 o
 -26   2  13      309.57      319.13      8.92 o
 -24   2  13      336.51      336.73      8.80 o
 -22   2  13      935.17      924.87     12.65 o
 -20   2  13     1288.39     1232.89     14.22 o
 -18   2  13      830.07      830.58     11.90 o
 -16   2  13      836.54      855.14     11.70 o
 -14   2  13      509.07      484.87      9.17 o
 -12   2  13        1.64       -5.03      7.20 o
 -10   2  13      469.18      449.21      8.92 o
  -8   2  13      664.64      617.64     10.04 o
  -6   2  13      203.06      192.13      6.77 o
  -4   2  13      139.96      139.41      6.16 o
  -2   2  13      421.73      416.70      8.78 o
   0   2  13      159.67      166.21      6.55 o
   2   2  13       96.44      103.79      5.87 o
   4   2  13      320.82      316.97      8.58 o
   6   2  13      339.47      331.56      9.10 o
   8   2  13      205.12      192.52      7.86 o
  10   2  13       54.98       70.20      6.41 o
  12   2  13       23.64       29.38      6.07 o
  14   2  13        9.69       -3.82     10.52 o
  16   2  13       58.78       65.44      7.42 o
  18   2  13      140.85      137.12      9.31 o
  20   2  13       74.02       67.47      8.29 o
  22   2  13       59.05       58.48      7.96 o
  24   2  13       39.07       34.87      7.76 o
 -41   3  13        0.20      -12.14     12.14 o
 -39   3  13        0.08       -1.14     12.00 o
 -37   3  13       35.64       31.34      7.59 o
 -35   3  13       76.79       78.57      7.57 o
 -33   3  13      185.90      216.39      9.14 o
 -31   3  13      248.38      259.99      9.86 o
 -29   3  13      127.54      134.65      7.76 o
 -27   3  13       36.08       47.93      5.75 o
 -25   3  13        0.01       -5.22      8.92 o
 -23   3  13       20.70        8.05      9.39 o
 -21   3  13        0.30       -9.07      9.07 o
 -19   3  13       32.86       28.46      5.03 o
 -17   3  13      100.48       81.96      5.98 o
 -15   3  13      181.87      158.37      6.89 o
 -13   3  13       36.81       31.85      5.22 o
 -11   3  13        0.31       -1.16      7.71 o
  -9   3  13        0.88       -1.55      7.42 o
  -7   3  13       10.85       -5.10      8.13 o
  -5   3  13        7.51        5.95      7.37 o
  -3   3  13        2.88        3.22      8.27 o
  -1   3  13        0.31        3.70      8.03 o
   1   3  13       11.69        6.73      9.02 o
   3   3  13      129.31      126.04      7.35 o
   5   3  13       99.72      107.20      6.97 o
   7   3  13       12.27        4.14     10.74 o
   9   3  13        1.72        9.09     11.12 o
  11   3  13        1.07       15.55      6.36 o
  13   3  13       12.63       14.82      6.80 o
  15   3  13        0.19        2.34      6.79 o
  17   3  13        3.79      -12.94     12.94 o
  19   3  13       34.42       53.78      8.47 o
  21   3  13       42.11       38.23      8.34 o
 -36   4  13      173.96      177.68     10.61 o
 -34   4  13      296.20      309.55     11.87 o
 -32   4  13      328.12      337.67     11.80 o
 -30   4  13      196.57      188.54      9.87 o
 -28   4  13      132.87      155.28      8.76 o
 -26   4  13      165.87      187.06      9.12 o
 -24   4  13       83.37       82.58      7.21 o
 -22   4  13        5.90        5.22      5.41 o
 -20   4  13        1.19        3.36      8.80 o
 -18   4  13       24.85       29.74      5.51 o
 -16   4  13        5.58        5.75      5.30 o
 -14   4  13       66.07       65.71      6.50 o
 -12   4  13      148.44      151.27      7.57 o
 -10   4  13      152.80      146.29      7.86 o
  -8   4  13      174.29      170.22      7.89 o
  -6   4  13      108.06      112.02      7.20 o
  -4   4  13       10.19        3.29      9.86 o
  -2   4  13       71.90       61.30      6.94 o
   0   4  13      171.12      188.37      8.54 o
   2   4  13       94.45       98.86      7.72 o
   4   4  13      121.02      117.41      8.22 o
   6   4  13      240.36      244.88     10.13 o
   8   4  13      326.24      324.18     11.59 o
  10   4  13      333.39      332.54     11.88 o
  12   4  13      293.50      298.66     11.61 o
  14   4  13      247.78      264.32     11.22 o
  16   4  13      198.31      214.07     11.19 o
 -27   5  13       41.05       39.63      8.06 o
 -25   5  13       24.62       22.95      7.47 o
 -23   5  13       10.67       16.88      6.87 o
 -21   5  13       18.31       19.45      6.91 o
 -19   5  13       73.67       86.31      8.03 o
 -17   5  13       94.36       84.23      8.24 o
 -15   5  13       55.95       53.66      7.31 o
 -13   5  13       55.10       57.78      7.43 o
 -11   5  13       69.78       64.64      7.76 o
  -9   5  13       34.66       41.62      6.99 o
  -7   5  13        0.33        8.29     10.18 o
  -5   5  13        3.31       12.05      6.48 o
  -3   5  13        0.01        7.31     10.95 o
  -1   5  13        3.74       -7.98     12.14 o
   1   5  13       31.69       41.14      7.08 o
   3   5  13       17.02        6.89      7.16 o
   5   5  13        3.21        9.65     12.43 o
   7   5  13        1.33        2.06      7.01 o
 -48   0  14       82.17       94.32      8.95 o
 -46   0  14       72.84       80.90      8.85 o
 -44   0  14      119.24      113.69      9.46 o
 -42   0  14      327.05      328.84     12.05 o
 -40   0  14      286.44      302.22     11.15 o
 -38   0  14      167.53      143.50      8.46 o
 -36   0  14      209.78      225.32      8.83 o
 -34   0  14      230.64      256.34      8.95 o
 -32   0  14      331.76      341.56      9.51 o
 -30   0  14      647.80      624.31     11.63 o
 -28   0  14      308.20      317.36      8.47 o
 -26   0  14        4.62       -1.82      7.71 o
 -24   0  14       18.74       15.16      4.59 o
 -22   0  14      238.82      243.07      6.87 o
 -20   0  14      160.22      152.01      5.95 o
 -18   0  14      214.47      201.33      6.58 o
 -16   0  14      510.59      500.65      9.26 o
 -14   0  14     3299.39     3078.83     30.20 o
 -12   0  14     1392.26     1341.84     13.88 o
 -10   0  14      380.75      373.78      8.06 o
  -8   0  14       71.56       99.68      5.64 o
  -6   0  14       11.79       14.31      4.08 o
  -4   0  14      477.71      451.36      8.73 o
  -2   0  14     1550.46     1460.55     14.95 o
   0   0  14     1104.91     1092.94     13.28 o
   2   0  14      290.37      336.19      8.58 o
   4   0  14      726.58      717.32     11.90 o
   6   0  14     1577.51     1436.01     16.54 o
   8   0  14     1004.35      963.27     14.37 o
  10   0  14      142.28      148.00      7.62 o
  12   0  14      147.43      139.80      7.18 o
  14   0  14       19.41        9.51      5.69 o
  16   0  14        0.96       -3.94     10.26 o
  18   0  14       41.46       46.02      7.02 o
  20   0  14        0.01      -10.95     10.95 o
  22   0  14       14.01       10.67      6.58 o
  24   0  14        5.07       -3.61     11.42 o
 -47   1  14        2.70       -8.01     12.36 o
 -45   1  14        1.67       -5.87     12.14 o
 -43   1  14        0.57        1.67     11.82 o
 -41   1  14        0.56        0.17      6.43 o
 -39   1  14       12.62       12.99      6.84 o
 -37   1  14      106.83      108.42      8.20 o
 -35   1  14       82.30       79.06      7.25 o
 -33   1  14        7.32       18.33      5.41 o
 -31   1  14        1.87        0.00      9.17 o
 -29   1  14        0.36        1.21      8.49 o
 -27   1  14       13.57       -1.69      5.93 o
 -25   1  14       78.81       79.57      6.17 o
 -23   1  14       76.59       59.49      5.80 o
 -21   1  14      107.36       99.68      5.81 o
 -19   1  14      367.65      376.75      8.29 o
 -17   1  14      147.98      145.34      6.16 o
 -15   1  14       82.11       87.30      5.66 o
 -13   1  14       95.06       89.87      5.66 o
 -11   1  14        4.63        0.66      8.03 o
  -9   1  14       24.36       27.59      4.94 o
  -7   1  14      338.81      313.78      7.67 o
  -5   1  14      947.60      960.37     12.28 o
  -3   1  14      467.45      507.00      9.38 o
  -1   1  14      372.50      400.41      8.85 o
   1   1  14      639.46      641.01     10.90 o
   3   1  14      217.75      181.52      7.49 o
   5   1  14        0.04       -9.46      9.46 o
   7   1  14       54.12       41.77      6.22 o
   9   1  14        7.72        7.67      5.59 o
  11   1  14        5.95        8.47      9.60 o
  13   1  14       42.04       42.34      6.51 o
  15   1  14       63.41       69.21      7.20 o
  17   1  14       28.75       31.01      6.91 o
  19   1  14       41.59       30.59      7.28 o
  21   1  14       18.75       24.40      6.87 o
  23   1  14        3.78        1.99      6.77 o
 -44   2  14       12.58        4.81     12.62 o
 -42   2  14       41.53       38.30      7.60 o
 -40   2  14       90.77      100.00      8.42 o
 -38   2  14       70.32       59.57      7.74 o
 -36   2  14      150.70      178.54      8.87 o
 -34   2  14      222.69      254.82      9.46 o
 -32   2  14      133.27      145.85      7.57 o
 -30   2  14      243.07      248.14      8.76 o
 -28   2  14      516.84      488.00     11.05 o
 -26   2  14      371.87      377.91      9.94 o
 -24   2  14      305.44      289.79      8.73 o
 -22   2  14      335.26      338.64      8.82 o
 -20   2  14      150.34      155.84      7.06 o
 -18   2  14        0.01       -9.36      9.36 o
 -16   2  14      354.36      343.62      8.66 o
 -14   2  14      295.42      289.79      8.13 o
 -12   2  14       97.53      105.73      6.04 o
 -10   2  14      288.64      292.71      8.01 o
  -8   2  14      191.25      204.11      7.11 o
  -6   2  14       57.69       75.01      5.42 o
  -4   2  14        6.42       -8.51      8.51 o
  -2   2  14       25.79       39.49      4.98 o
   0   2  14      118.02      122.88      6.56 o
   2   2  14       60.52       55.60      5.88 o
   4   2  14       17.39       24.16      5.39 o
   6   2  14       20.29       18.64      5.63 o
   8   2  14       46.87       52.19      6.80 o
  10   2  14       54.58       74.66      7.02 o
  12   2  14      123.35      135.07      8.32 o
  14   2  14       40.87       34.17      7.23 o
  16   2  14       33.06       44.89      7.52 o
  18   2  14       77.97       88.73      8.25 o
  20   2  14        6.26      -12.67     12.67 o
  22   2  14        4.04        1.24     13.08 o
 -41   3  14       33.49       54.10      7.57 o
 -39   3  14       73.82       79.80      8.54 o
 -37   3  14      132.39      140.53      9.33 o
 -35   3  14      141.24      147.03      9.22 o
 -33   3  14      104.44      102.75      8.08 o
 -31   3  14       93.48       93.13      7.89 o
 -29   3  14      135.78      145.46      8.24 o
 -27   3  14      106.66      110.40      6.99 o
 -25   3  14       74.54       65.49      6.36 o
 -23   3  14       64.44       59.56      6.07 o
 -21   3  14        0.67       -5.68      8.49 o
 -19   3  14        1.89        3.00      8.42 o
 -17   3  14        2.03        6.77      8.71 o
 -15   3  14       58.00       40.26      5.73 o
 -13   3  14      170.86      181.88      7.38 o
 -11   3  14       89.21       89.33      6.22 o
  -9   3  14       73.81       64.28      5.83 o
  -7   3  14       92.38       98.38      6.39 o
  -5   3  14      246.80      251.26      8.34 o
  -3   3  14      336.23      332.91      9.34 o
  -1   3  14      329.19      332.01      9.63 o
   1   3  14      461.37      459.96     11.15 o
   3   3  14      533.82      555.90     12.17 o
   5   3  14      590.04      591.77     13.15 o
   7   3  14      506.37      536.32     12.89 o
   9   3  14      301.23      318.54     11.07 o
  11   3  14      164.91      156.71      9.50 o
  13   3  14      197.30      208.43     10.30 o
  15   3  14      164.22      171.61     10.21 o
  17   3  14       29.32       28.20      8.06 o
 -36   4  14        0.08      -11.15     13.57 o
 -34   4  14        0.03       -2.40      7.55 o
 -32   4  14        1.20      -13.32     13.32 o
 -30   4  14       16.50       23.10      7.06 o
 -28   4  14       25.54       27.23      6.87 o
 -26   4  14        1.48       -4.28     10.84 o
 -24   4  14        0.34       -3.14     10.64 o
 -22   4  14        1.04        4.60      9.26 o
 -20   4  14        0.22       -9.46      9.46 o
 -18   4  14        1.49        9.45      9.53 o
 -16   4  14       11.50       10.67      5.78 o
 -14   4  14       39.47       46.00      6.38 o
 -12   4  14       14.12       17.58      5.88 o
 -10   4  14        0.09       -9.38      9.38 o
  -8   4  14        0.03       -1.96     10.01 o
  -6   4  14        1.63        5.44     10.35 o
  -4   4  14        0.26        1.50     10.52 o
  -2   4  14        0.22        8.64     11.13 o
   0   4  14       10.67        7.26     11.59 o
   2   4  14        0.78       12.89      6.68 o
   4   4  14       13.81       18.07      7.55 o
   6   4  14        7.17        5.01     13.13 o
   8   4  14        4.57       10.90     12.58 o
  10   4  14       10.89        5.52      7.66 o
  12   4  14        1.17        7.95     13.15 o
 -25   5  14       13.99       -3.70     13.33 o
 -23   5  14        0.05        5.46     11.63 o
 -21   5  14        2.37        8.35     11.54 o
 -19   5  14        3.91        8.83      6.45 o
 -17   5  14        1.84        2.34     11.49 o
 -15   5  14        6.78        8.12      6.70 o
 -13   5  14       32.79       30.23      7.01 o
 -11   5  14       63.48       57.94      7.66 o
  -9   5  14       99.98      105.15      8.49 o
  -7   5  14      136.50      150.52      9.26 o
  -5   5  14      154.04      163.74      9.87 o
  -3   5  14      101.88      105.83      9.04 o
  -1   5  14       36.25       31.90      7.91 o
   1   5  14       41.30       45.49      7.95 o
   3   5  14      102.36      107.08      9.65 o
 -45   1  15      134.71      159.90      9.84 o
 -43   1  15      111.46      120.70      9.19 o
 -41   1  15       51.01       39.90      7.55 o
 -39   1  15       98.07      101.79      8.17 o
 -37   1  15      140.40      172.33      8.47 o
 -35   1  15       93.43      101.02      7.20 o
 -33   1  15      123.19      110.74      7.23 o
 -31   1  15       85.12       86.87      6.43 o
 -29   1  15        4.88        4.18      9.09 o
 -27   1  15        1.90        6.46      8.88 o
 -25   1  15       32.91       26.22      5.35 o
 -23   1  15        0.46        0.00      7.74 o
 -21   1  15       11.99       17.20      4.64 o
 -19   1  15       31.85       27.08      4.98 o
 -17   1  15       10.18       -5.03      8.29 o
 -15   1  15       11.74       14.58      5.03 o
 -13   1  15      715.45      663.73     10.83 o
 -11   1  15      312.14      310.10      8.00 o
  -9   1  15       59.79       49.94      5.32 o
  -7   1  15      182.33      170.15      6.48 o
  -5   1  15      442.94      429.67      9.45 o
  -3   1  15      488.57      494.35      9.99 o
  -1   1  15      381.06      394.36      9.57 o
   1   1  15      532.38      540.96     10.96 o
   3   1  15      673.37      638.37     12.09 o
   5   1  15      465.29      464.61     10.67 o
   7   1  15      107.90      109.14      7.30 o
   9   1  15       74.30       79.63      6.50 o
  11   1  15        2.74        9.92      5.34 o
  13   1  15        2.05        6.53      6.14 o
  15   1  15       34.77       34.85      6.89 o
  17   1  15        5.32        1.11     11.39 o
  19   1  15        1.18       -2.30     11.32 o
  21   1  15        3.44        0.60     12.23 o
 -44   2  15       49.62       51.02      7.88 o
 -42   2  15       81.21       84.60      8.47 o
 -40   2  15       79.43       85.64      8.27 o
 -38   2  15       31.56       39.08      6.58 o
 -36   2  15        0.04        0.51      9.96 o
 -34   2  15        8.35      -11.25     11.25 o
 -32   2  15        2.00        2.83      9.62 o
 -30   2  15       42.21       49.75      6.26 o
 -28   2  15       37.49       42.81      6.05 o
 -26   2  15        8.53        5.56      9.86 o
 -24   2  15       14.96       12.23      5.41 o
 -22   2  15       57.00       61.86      6.09 o
 -20   2  15      154.27      147.52      7.40 o
 -18   2  15      694.93      650.97     11.66 o
 -16   2  15      499.74      484.27     10.57 o
 -14   2  15      101.75       98.11      6.46 o
 -12   2  15      210.44      194.53      7.49 o
 -10   2  15      350.19      356.08      9.05 o
  -8   2  15      466.62      441.93      9.92 o
  -6   2  15      441.74      413.39      9.51 o
  -4   2  15      409.11      408.04      9.63 o
  -2   2  15      389.76      414.40      9.43 o
   0   2  15      160.00      146.96      7.21 o
   2   2  15      124.07      122.75      7.11 o
   4   2  15      172.22      177.75      8.17 o
   6   2  15      189.04      197.56      8.44 o
   8   2  15      186.14      183.50      8.82 o
  10   2  15      278.79      276.39     10.25 o
  12   2  15      195.97      193.78      9.74 o
  14   2  15        8.71       16.83      6.67 o
  16   2  15        0.67      -11.90     11.90 o
  18   2  15        6.45       -2.37     12.75 o
 -41   3  15       10.44        5.54      7.35 o
 -39   3  15       12.86       19.95      6.87 o
 -37   3  15       28.43       40.51      6.96 o
 -35   3  15       23.77       30.81      6.73 o
 -33   3  15       16.95       28.68      6.45 o
 -31   3  15       53.86       56.37      6.84 o
 -29   3  15      124.97      136.44      7.74 o
 -27   3  15       72.18       78.53      6.75 o
 -25   3  15        8.30        5.68     10.09 o
 -23   3  15        0.23        3.24      8.85 o
 -21   3  15       48.56       57.46      6.33 o
 -19   3  15      213.91      206.16      8.39 o
 -17   3  15      146.67      139.17      7.55 o
 -15   3  15       48.71       48.83      6.31 o
 -13   3  15       66.47       71.12      6.45 o
 -11   3  15      121.47      107.04      7.06 o
  -9   3  15      169.47      160.94      7.62 o
  -7   3  15      123.89      106.50      7.49 o
  -5   3  15      126.19      144.01      7.67 o
  -3   3  15       93.25       82.13      7.31 o
  -1   3  15        4.73       -8.41     10.84 o
   1   3  15      118.76      109.23      8.12 o
   3   3  15       67.31       65.39      7.62 o
   5   3  15       19.40        7.08     12.07 o
   7   3  15        9.17       10.42     11.37 o
   9   3  15        5.97        1.62     11.85 o
  11   3  15       22.79       33.90      7.20 o
  13   3  15       18.60        4.06     13.93 o
  15   3  15        8.66       22.30      7.45 o
 -34   4  15       48.14       51.49      8.06 o
 -32   4  15       32.54       44.88      7.62 o
 -30   4  15        7.51       13.21      6.85 o
 -28   4  15       14.06        8.03      6.60 o
 -26   4  15       53.80       53.64      7.50 o
 -24   4  15       31.78       37.72      6.58 o
 -22   4  15        7.10        5.10      5.81 o
 -20   4  15        2.09        7.79     10.06 o
 -18   4  15       41.75       46.24      6.60 o
 -16   4  15      140.50      133.73      8.13 o
 -14   4  15      160.93      156.47      8.49 o
 -12   4  15      272.83      256.18     10.01 o
 -10   4  15      472.31      476.87     12.33 o
  -8   4  15      528.68      514.31     13.09 o
  -6   4  15      436.19      428.63     12.28 o
  -4   4  15      388.44      396.78     11.70 o
  -2   4  15      493.46      511.02     13.28 o
   0   4  15      537.30      542.50     14.02 o
   2   4  15      409.75      402.97     12.75 o
   4   4  15      234.27      263.16     10.78 o
   6   4  15       99.04      100.31      8.78 o
   8   4  15       40.60       53.83      7.81 o
  10   4  15       29.58       28.88      7.43 o
 -21   5  15       21.27       45.47      7.40 o
 -19   5  15       11.13        8.54     12.89 o
 -17   5  15        5.29        9.50      6.82 o
 -15   5  15       29.98       47.03      7.30 o
 -13   5  15       66.62       70.96      8.24 o
 -11   5  15       57.07       59.78      8.03 o
  -9   5  15       36.77       42.27      8.13 o
  -7   5  15       55.45       57.73      8.44 o
  -5   5  15       56.99       60.51      8.47 o
  -3   5  15        7.11        2.49     13.40 o
 -46   0  16       39.63       51.07      7.84 o
 -44   0  16       48.10       11.75     14.97 o
 -42   0  16      183.60      169.64     10.45 o
 -40   0  16      260.89      289.28     11.22 o
 -38   0  16       99.99      102.44      8.03 o
 -36   0  16       11.74       18.89      5.81 o
 -34   0  16       13.95       27.76      5.73 o
 -32   0  16      215.03      195.38      8.10 o
 -30   0  16      245.64      243.82      8.83 o
 -28   0  16      120.96      134.68      7.14 o
 -26   0  16      183.00      172.82      7.20 o
 -24   0  16      116.62      123.43      6.39 o
 -22   0  16       93.89       98.54      6.02 o
 -20   0  16      112.57      127.37      6.24 o
 -18   0  16      218.80      231.27      7.57 o
 -16   0  16      460.59      424.49      9.38 o
 -14   0  16      118.00      112.36      6.53 o
 -12   0  16       86.13       97.21      5.90 o
 -10   0  16      423.21      417.72      9.05 o
  -8   0  16      587.28      621.27     10.96 o
  -6   0  16      678.18      723.23     11.88 o
  -4   0  16     1025.36     1072.73     14.22 o
  -2   0  16      905.69      866.25     13.42 o
   0   0  16      318.66      301.98      8.70 o
   2   0  16       63.26       65.15      5.97 o
   4   0  16        0.31        0.89      8.92 o
   6   0  16        2.79        5.06      5.03 o
   8   0  16       17.16       27.11      5.90 o
  10   0  16        4.50        0.00      9.53 o
  12   0  16       15.81       19.40      6.12 o
  14   0  16       28.84       40.19      7.38 o
  16   0  16       33.49       33.13      7.47 o
  18   0  16       54.66       50.52      7.83 o
  20   0  16       44.93       50.81      7.79 o
 -45   1  16       35.46       35.60      8.44 o
 -43   1  16       35.87       39.88      7.81 o
 -41   1  16       26.75       24.76      7.18 o
 -39   1  16       17.41       19.08      6.60 o
 -37   1  16       18.84       -6.16     11.85 o
 -35   1  16       30.34       36.47      6.67 o
 -33   1  16        6.28        7.59      9.41 o
 -31   1  16       32.94       33.85      5.97 o
 -29   1  16      140.95      144.40      7.50 o
 -27   1  16      293.36      285.12      9.28 o
 -25   1  16      482.77      490.25     10.78 o
 -23   1  16      475.55      474.74     10.42 o
 -21   1  16      338.92      342.82      8.88 o
 -19   1  16       51.12       52.96      5.98 o
 -17   1  16        8.46        1.94      8.39 o
 -15   1  16      200.05      189.94      7.40 o
 -13   1  16      172.91      174.60      7.13 o
 -11   1  16       52.39       49.89      5.22 o
  -9   1  16       88.96       86.07      5.83 o
  -7   1  16       94.32      100.15      6.04 o
  -5   1  16        1.34        7.60      8.05 o
  -3   1  16       67.61       62.47      5.75 o
  -1   1  16        3.30       -9.10      9.10 o
   1   1  16       81.91       88.12      6.80 o
   3   1  16      105.70       97.21      7.21 o
   5   1  16       49.29       40.61      6.21 o
   7   1  16       98.08      116.71      6.99 o
   9   1  16      118.39      117.70      7.81 o
  11   1  16       11.88        5.71      6.51 o
  13   1  16        0.86       -4.33     11.75 o
  15   1  16        7.23       12.99     13.04 o
  17   1  16       10.82        8.27     11.87 o
  19   1  16        0.62       -6.17     11.46 o
 -42   2  16        1.38        4.79     11.88 o
 -40   2  16        0.03        5.56      6.36 o
 -38   2  16        0.65       -2.76     11.10 o
 -36   2  16        5.06        3.73      9.60 o
 -34   2  16       18.68       19.51      6.09 o
 -32   2  16       20.71       21.47      6.41 o
 -30   2  16       16.20       20.94      6.09 o
 -28   2  16        8.05        5.59      9.94 o
 -26   2  16       13.26       13.44      6.09 o
 -24   2  16      165.28      168.99      8.08 o
 -22   2  16      252.25      244.47      9.07 o
 -20   2  16      108.68       93.64      7.47 o
 -18   2  16      205.68      223.02      8.95 o
 -16   2  16      636.94      616.50     12.29 o
 -14   2  16      458.46      440.94     10.33 o
 -12   2  16      179.29      169.53      7.71 o
 -10   2  16      118.59      116.01      6.77 o
  -8   2  16      184.08      173.54      7.50 o
  -6   2  16      114.19      108.29      6.65 o
  -4   2  16        1.33       13.50      4.64 o
  -2   2  16       12.96       18.99      5.25 o
   0   2  16       32.41       27.06      6.04 o
   2   2  16       88.95       93.33      7.45 o
   4   2  16        7.10       10.16      5.88 o
   6   2  16        2.61       -1.50     10.71 o
   8   2  16        1.87        0.00     10.69 o
  10   2  16        3.50       10.21     11.03 o
  12   2  16        0.85       -5.03     11.49 o
  14   2  16       32.25       41.91      7.79 o
  16   2  16        2.64       -8.49     12.40 o
 -39   3  16        0.50        9.80     11.30 o
 -37   3  16       10.22       17.34      6.58 o
 -35   3  16        2.26        5.15     11.25 o
 -33   3  16        4.15       -7.20     11.41 o
 -31   3  16        6.23        5.01      6.67 o
 -29   3  16       71.18       64.40      8.00 o
 -27   3  16       57.77       51.92      6.94 o
 -25   3  16       48.65       47.62      6.53 o
 -23   3  16      145.05      123.97      8.12 o
 -21   3  16      481.28      453.08     11.73 o
 -19   3  16      522.98      494.29     11.95 o
 -17   3  16      254.76      238.59      9.58 o
 -15   3  16      423.97      409.83     10.95 o
 -13   3  16      790.21      774.01     14.15 o
 -11   3  16      713.74      750.44     13.86 o
  -9   3  16      497.83      482.36     11.76 o
  -7   3  16      467.66      435.35     11.61 o
  -5   3  16      532.38      552.23     12.50 o
  -3   3  16      432.07      423.09     11.59 o
  -1   3  16      295.47      314.99     10.55 o
   1   3  16      169.66      187.16      9.07 o
   3   3  16       83.78       95.70      7.55 o
   5   3  16       58.60       73.76      7.40 o
   7   3  16       50.74       56.91      7.40 o
   9   3  16        5.13      -12.82     12.82 o
  11   3  16       10.43       20.10      6.87 o
  13   3  16        1.00      -12.84     12.84 o
 -32   4  16        4.34      -12.50     12.50 o
 -30   4  16        1.12        3.58     11.80 o
 -28   4  16        6.76        1.18     11.75 o
 -26   4  16        0.00        1.72     11.76 o
 -24   4  16        8.53        1.69     11.48 o
 -22   4  16        0.21       -6.63     11.10 o
 -20   4  16        0.29      -10.54     10.54 o
 -18   4  16       27.67       27.43      6.45 o
 -16   4  16       18.11       16.68      6.67 o
 -14   4  16        0.22       -3.22     11.53 o
 -12   4  16       15.12       12.34     12.94 o
 -10   4  16        4.92        9.16     12.09 o
  -8   4  16        0.01        1.62     12.79 o
  -6   4  16        0.19       -4.38     13.67 o
  -4   4  16        4.48       -5.56     12.57 o
  -2   4  16       23.65       15.43      7.42 o
   0   4  16        8.01        0.58     12.12 o
   2   4  16        1.33        3.53      6.63 o
   4   4  16        1.23      -11.44     11.44 o
   6   4  16        0.19        5.56     11.95 o
 -43   1  17        4.96        4.16     11.59 o
 -41   1  17        0.11       -7.42     11.70 o
 -39   1  17       11.99       17.73      6.53 o
 -37   1  17       30.27       30.78      6.68 o
 -35   1  17       37.67       20.51      6.72 o
 -33   1  17       16.20       15.70      6.24 o
 -31   1  17       13.97        9.97     10.37 o
 -29   1  17      103.56       97.22      7.31 o
 -27   1  17      234.85      218.91      8.90 o
 -25   1  17      279.49      276.82      9.21 o
 -23   1  17      332.03      331.39      9.68 o
 -21   1  17      546.54      535.39     11.41 o
 -19   1  17      641.93      621.25     11.88 o
 -17   1  17      260.98      250.57      8.47 o
 -15   1  17      145.58      161.23      7.06 o
 -13   1  17      228.34      210.81      7.84 o
 -11   1  17      280.62      236.15      8.22 o
  -9   1  17      224.41      224.56      7.74 o
  -7   1  17       96.73      111.39      6.39 o
  -5   1  17       14.62       18.60      5.00 o
  -3   1  17        2.37        2.63      8.80 o
  -1   1  17        0.52        4.50      8.78 o
   1   1  17       32.36       24.48      5.71 o
   3   1  17       34.94       32.55      6.02 o
   5   1  17       32.80       32.02      6.26 o
   7   1  17        7.98        9.19     10.96 o
   9   1  17        7.69      -12.14     12.14 o
  11   1  17      157.63      158.59     10.28 o
  13   1  17       71.82       73.39      8.70 o
  15   1  17       24.93       11.36     13.83 o
 -42   2  17        1.43       -9.79     12.38 o
 -40   2  17        0.90       -0.60     11.15 o
 -38   2  17        4.39        8.13      6.41 o
 -36   2  17       14.17        7.11     10.74 o
 -34   2  17       23.57       20.97      6.58 o
 -32   2  17      182.68      155.57      9.34 o
 -30   2  17      172.10      170.95      9.02 o
 -28   2  17      214.91      209.65      9.00 o
 -26   2  17      419.67      396.29     11.37 o
 -24   2  17      630.19      623.78     12.96 o
 -22   2  17      495.38      474.07     11.87 o
 -20   2  17      365.17      349.13     10.61 o
 -18   2  17      782.65      739.82     13.50 o
 -16   2  17      859.07      798.58     13.86 o
 -14   2  17      289.36      297.45      9.45 o
 -12   2  17       66.48       73.20      6.02 o
 -10   2  17       18.45       22.97      5.00 o
  -8   2  17        0.05       -8.63      8.63 o
  -6   2  17        1.18       -1.36      8.75 o
  -4   2  17       26.39       30.45      5.80 o
  -2   2  17       90.41      101.21      7.25 o
   0   2  17       71.31       64.71      6.79 o
   2   2  17       51.97       47.71      6.75 o
   4   2  17       47.61       56.16      6.80 o
   6   2  17        3.64       17.85      5.88 o
   8   2  17       12.35       19.03      6.33 o
  10   2  17        0.06        5.12     12.02 o
  12   2  17        7.95        3.94      7.64 o
  14   2  17        0.13        6.14      6.94 o
 -37   3  17        0.96       -0.60     12.29 o
 -35   3  17        8.67       15.04      7.26 o
 -33   3  17       48.05       45.15      8.05 o
 -31   3  17      128.27      138.91      9.10 o
 -29   3  17       81.63       83.82      8.68 o
 -27   3  17       19.71        6.85     12.80 o
 -25   3  17        9.46       11.54      6.33 o
 -23   3  17        4.64        8.30      6.09 o
 -21   3  17       17.37       26.91      6.48 o
 -19   3  17        3.66        2.47     10.72 o
 -17   3  17       22.63        8.87     11.51 o
 -15   3  17       25.14       32.24      6.56 o
 -13   3  17       11.17        2.95     11.03 o
 -11   3  17        0.30        0.49     10.67 o
  -9   3  17        0.24        7.95     10.08 o
  -7   3  17        7.54       -0.49     11.05 o
  -5   3  17        3.67       -6.62     10.79 o
  -3   3  17       12.14       -4.14     11.32 o
  -1   3  17       22.47       14.27      6.53 o
   1   3  17        1.19       -7.02     10.91 o
   3   3  17        0.01      -10.74     10.74 o
   5   3  17        3.80       16.54      6.17 o
   7   3  17       13.29       11.56      6.70 o
   9   3  17        3.20       -4.86     11.87 o
 -30   4  17       75.64       85.53      8.83 o
 -28   4  17       38.02       47.28      7.89 o
 -26   4  17       81.05       97.73      8.82 o
 -24   4  17      161.93      176.08     10.01 o
 -22   4  17      120.38      126.96      8.70 o
 -20   4  17       61.48       52.70      8.01 o
 -18   4  17      116.57      111.19      8.58 o
 -16   4  17      259.25      261.90     10.84 o
 -14   4  17      332.06      327.88     11.92 o
 -12   4  17      387.65      372.88     12.60 o
 -10   4  17      525.83      515.54     14.24 o
  -8   4  17      569.53      551.14     14.49 o
  -6   4  17      331.03      326.06     12.00 o
  -4   4  17      100.21      110.39      8.88 o
  -2   4  17       15.71       21.65      7.14 o
   0   4  17        0.18       -7.28     11.42 o
   2   4  17        7.00       -5.58     12.00 o
 -44   0  18       22.59       24.86      7.43 o
 -42   0  18       41.04       47.78      7.72 o
 -40   0  18       52.23       71.20      7.60 o
 -38   0  18       31.21       23.22      6.97 o
 -36   0  18        5.23       -3.17     10.78 o
 -34   0  18       12.11       25.93      5.90 o
 -32   0  18      115.51      133.23      7.86 o
 -30   0  18      232.69      245.32      9.29 o
 -28   0  18      196.46      210.01      8.61 o
 -26   0  18      152.85      178.28      7.89 o
 -24   0  18      200.12      205.61      8.32 o
 -22   0  18      244.69      276.68      8.75 o
 -20   0  18      213.56      211.84      7.76 o
 -18   0  18      300.30      320.24      8.95 o
 -16   0  18      455.10      460.33     10.66 o
 -14   0  18      599.66      542.14     11.41 o
 -12   0  18      469.23      442.80     10.54 o
 -10   0  18       46.49       56.98      6.00 o
  -8   0  18      137.52      141.13      7.49 o
  -6   0  18      259.97      271.29      9.07 o
  -4   0  18      133.88      129.35      7.25 o
  -2   0  18      335.35      308.90     10.11 o
   0   0  18      478.73      483.40     12.12 o
   2   0  18      299.69      296.88     10.64 o
   4   0  18       82.31       80.04      7.67 o
   6   0  18      100.11       97.72      8.47 o
   8   0  18      430.64      420.70     13.86 o
  10   0  18      135.39      148.39      9.82 o
  12   0  18        3.59        4.33      7.20 o
  14   0  18        8.46       -1.84     12.62 o
 -43   1  18        0.34        9.19     10.88 o
 -41   1  18        0.26        8.25      6.38 o
 -39   1  18        0.10        1.14     11.49 o
 -37   1  18       39.76       46.92      7.49 o
 -35   1  18      128.04      134.97      8.76 o
 -33   1  18       76.20       88.00      7.74 o
 -31   1  18       33.28       27.04      6.51 o
 -29   1  18       36.98       40.68      6.48 o
 -27   1  18       67.52       58.93      7.09 o
 -25   1  18       98.50       97.32      7.21 o
 -23   1  18       98.70       97.44      7.13 o
 -21   1  18      155.69      129.55      7.60 o
 -19   1  18      155.32      128.97      7.66 o
 -17   1  18       53.96       51.88      6.29 o
 -15   1  18        8.42        5.42      5.13 o
 -13   1  18        1.62        7.93      8.71 o
 -11   1  18        6.63        9.91      4.88 o
  -9   1  18        7.41       -0.90      8.68 o
  -7   1  18       47.36       45.87      6.04 o
  -5   1  18        2.90       -0.46      9.39 o
  -3   1  18       10.52        8.01     10.13 o
  -1   1  18        0.78        4.19      5.78 o
   1   1  18        2.14       -5.95     10.25 o
   3   1  18        5.22        9.21     11.13 o
   5   1  18       14.77        5.81     11.34 o
   7   1  18        7.65       -3.27     14.48 o
   9   1  18       21.81        7.93     14.89 o
  11   1  18        1.10      -13.01     13.01 o
  13   1  18       36.45       36.23      8.29 o
 -40   2  18       38.19       32.98      8.08 o
 -38   2  18       42.99       57.27      7.69 o
 -36   2  18       52.84       46.14      7.86 o
 -34   2  18      124.41      137.10      9.26 o
 -32   2  18      145.39      150.28      9.43 o
 -30   2  18       77.84       73.16      7.79 o
 -28   2  18       78.06       84.79      7.38 o
 -26   2  18      104.28      103.39      8.24 o
 -24   2  18      137.68      147.11      8.47 o
 -22   2  18      102.89      103.58      7.72 o
 -20   2  18        5.03        1.43     11.15 o
 -18   2  18        0.05       11.32      5.97 o
 -16   2  18        0.53        8.00      9.68 o
 -14   2  18       38.36       45.13      6.09 o
 -12   2  18       59.27       50.01      6.33 o
 -10   2  18       14.45       24.25      5.18 o
  -8   2  18        0.21       -0.48      9.17 o
  -6   2  18        8.02       11.22      5.58 o
  -4   2  18        2.54       -7.45     10.06 o
  -2   2  18        4.49        5.58      9.10 o
   0   2  18        1.75       -1.04     10.91 o
   2   2  18        9.64        4.43      6.29 o
   4   2  18       33.86       25.97      6.91 o
   6   2  18       28.74       24.33      7.38 o
   8   2  18       60.54       72.12      8.42 o
  10   2  18       36.16       50.25      7.88 o
 -35   3  18      165.19      158.48     10.47 o
 -33   3  18       98.11      112.91      9.14 o
 -31   3  18       81.78       83.43      8.76 o
 -29   3  18      237.13      234.68     11.19 o
 -27   3  18      329.36      318.84     11.76 o
 -25   3  18      176.15      148.70      9.65 o
 -23   3  18      140.01      137.99      9.22 o
 -21   3  18      325.99      331.63     11.27 o
 -19   3  18      362.50      366.30     11.42 o
 -17   3  18      140.99      145.46      8.61 o
 -15   3  18       74.48       82.90      7.38 o
 -13   3  18      124.25      120.46      8.20 o
 -11   3  18      105.51      107.98      7.86 o
  -9   3  18       22.85       27.40      6.29 o
  -7   3  18        6.21       -1.60     10.49 o
  -5   3  18        6.58        9.19      5.80 o
  -3   3  18        0.01        1.11      9.65 o
  -1   3  18       12.24       13.66      6.41 o
   1   3  18       22.30       25.08      6.45 o
   3   3  18       44.05       54.56      7.31 o
   5   3  18       59.54       71.60      8.17 o
 -26   4  18        2.77       -4.71      7.20 o
 -24   4  18        7.33        6.65     12.29 o
 -22   4  18        0.28       11.36     12.00 o
 -20   4  18        4.96        3.55     11.80 o
 -18   4  18        0.12        8.83     10.74 o
 -16   4  18        8.07       -5.29     11.90 o
 -14   4  18       12.41        2.93      7.18 o
 -12   4  18        8.25       -2.95     12.26 o
 -10   4  18        7.76       -2.37     12.58 o
  -8   4  18        4.59        7.76      6.72 o
  -6   4  18        0.00        4.83     11.00 o
  -4   4  18        0.04        4.28     11.34 o
 -41   1  19       26.21       36.42      7.84 o
 -39   1  19       12.42       11.78     12.45 o
 -37   1  19       55.39       60.65      8.46 o
 -35   1  19      108.55      123.28      9.22 o
 -33   1  19       56.75       49.92      7.55 o
 -31   1  19       31.85       27.35      6.53 o
 -29   1  19       44.02       47.96      6.77 o
 -27   1  19       54.32       54.44      6.97 o
 -25   1  19       27.44       28.27      6.36 o
 -23   1  19        7.13       14.82      5.61 o
 -21   1  19       37.41       33.59      6.10 o
 -19   1  19       50.71       54.48      6.68 o
 -17   1  19        3.14        3.31      9.43 o
 -15   1  19        6.64       14.51      5.32 o
 -13   1  19       50.27       48.41      6.27 o
 -11   1  19      168.08      152.81      8.12 o
  -9   1  19      169.58      170.88      8.56 o
  -7   1  19      104.08       97.68      7.47 o
  -5   1  19      207.38      180.04      9.07 o
  -3   1  19      243.85      261.16     10.08 o
  -1   1  19      196.78      203.09      9.48 o
   1   1  19      171.82      143.02      9.72 o
   3   1  19      194.28      192.86     10.15 o
   5   1  19      292.68      312.04     12.29 o
   7   1  19       84.41       85.63      9.50 o
   9   1  19       15.38       14.97      7.74 o
 -38   2  19      107.57      110.33      9.57 o
 -36   2  19       18.61       25.76      7.67 o
 -34   2  19        4.57        8.03     12.75 o
 -32   2  19       58.84       37.61      8.46 o
 -30   2  19      104.53      118.72      8.70 o
 -28   2  19       68.07       73.32      7.50 o
 -26   2  19       87.51       81.23      7.83 o
 -24   2  19      150.40      138.45      8.73 o
 -22   2  19       65.70       67.61      7.38 o
 -20   2  19        0.17      -10.86     10.86 o
 -18   2  19        6.53       12.05      5.51 o
 -16   2  19        0.85        9.51      9.68 o
 -14   2  19        8.05        6.19      5.85 o
 -12   2  19        9.20       10.59      5.66 o
 -10   2  19       10.03       15.75      5.66 o
  -8   2  19        0.11       -4.62      9.87 o
  -6   2  19       12.03       21.57      5.98 o
  -4   2  19       22.47       32.23      6.24 o
  -2   2  19       22.23       14.82      6.72 o
   0   2  19       38.77       46.63      7.35 o
   2   2  19       32.67       50.13      7.20 o
   4   2  19        6.11        6.45     12.24 o
   6   2  19       26.70       29.58      8.22 o
 -33   3  19       17.61        9.82     13.91 o
 -31   3  19       20.07       22.59      7.81 o
 -29   3  19       25.67       28.22      7.81 o
 -27   3  19       15.21       -3.46     13.18 o
 -25   3  19        5.42        6.82      6.68 o
 -23   3  19        8.70       -8.99     12.62 o
 -21   3  19       66.76       52.79      7.52 o
 -19   3  19       83.54       83.91      7.86 o
 -17   3  19       79.01       78.11      7.54 o
 -15   3  19       40.89       36.66      6.53 o
 -13   3  19        4.95       -2.76     10.83 o
 -11   3  19        0.00       -2.22     10.11 o
  -9   3  19        0.02        1.67     10.40 o
  -7   3  19        3.27       -1.13     10.71 o
  -5   3  19       12.41       18.59      6.48 o
  -3   3  19        7.18        5.27     11.68 o
  -1   3  19        2.73       21.48      6.39 o
   1   3  19        0.03      -12.65     12.65 o
 -40   0  20      143.46      153.25     10.64 o
 -38   0  20      172.79      225.14     10.81 o
 -36   0  20       21.78       32.98      7.50 o
 -34   0  20        2.95      -10.13     12.09 o
 -32   0  20        2.17        3.29     10.49 o
 -30   0  20        1.42        4.83      5.76 o
 -28   0  20       19.95        2.63     11.05 o
 -26   0  20       33.38       32.31      6.73 o
 -24   0  20        0.03       -2.03     10.43 o
 -22   0  20        3.72        3.51      5.95 o
 -20   0  20       33.85       46.70      6.14 o
 -18   0  20      170.69      183.53      8.59 o
 -16   0  20      256.99      246.57      9.51 o
 -14   0  20      268.89      253.90      9.53 o
 -12   0  20      201.96      203.28      9.38 o
 -10   0  20      225.78      225.00      9.79 o
  -8   0  20      482.06      485.16     12.96 o
  -6   0  20      449.95      512.40     13.09 o
  -4   0  20      289.95      289.35     11.20 o
  -2   0  20      319.59      315.91     11.58 o
   0   0  20      330.45      306.76     12.48 o
   2   0  20      193.39      176.08     10.84 o
   4   0  20        4.03        9.41      7.55 o
   6   0  20        0.01       -6.07     12.91 o
 -39   1  20        9.85        1.84     13.35 o
 -37   1  20        6.90       -5.37      7.89 o
 -35   1  20       33.54       29.77      8.03 o
 -33   1  20       18.40       23.90      7.25 o
 -31   1  20        2.73        9.92     10.72 o
 -29   1  20       21.00       24.47      6.51 o
 -27   1  20       20.75       21.19      6.53 o
 -25   1  20       43.51       56.49      6.92 o
 -23   1  20       85.26       88.90      7.57 o
 -21   1  20       38.65       42.51      6.60 o
 -19   1  20        5.14        5.06     10.30 o
 -17   1  20       59.43       55.48      7.02 o
 -15   1  20       33.93       37.97      6.38 o
 -13   1  20        1.89      -10.55     10.55 o
 -11   1  20        0.21      -11.01     11.01 o
  -9   1  20        0.20        8.30     10.37 o
  -7   1  20        0.43      -11.54     11.54 o
  -5   1  20       12.01       -1.60     12.41 o
  -3   1  20       13.30        9.29     12.69 o
  -1   1  20        1.60       -4.47     12.29 o
   1   1  20        4.25       -1.72     13.79 o
   3   1  20       74.33       75.06      9.22 o
   5   1  20      111.13       93.91     10.08 o
 -36   2  20        5.03       15.00      7.13 o
 -34   2  20       11.89        1.21     12.43 o
 -32   2  20       30.74       30.52      7.71 o
 -30   2  20       15.69       13.03      6.96 o
 -28   2  20        0.55       -3.94     11.37 o
 -26   2  20        8.39        4.43     11.07 o
 -24   2  20       28.31       31.01      6.43 o
 -22   2  20       53.14       55.79      7.04 o
 -20   2  20       91.37       80.67      7.54 o
 -18   2  20       68.86       76.42      7.06 o
 -16   2  20       47.69       37.29      6.82 o
 -14   2  20       96.47       94.27      7.78 o
 -12   2  20      113.59      105.80      7.88 o
 -10   2  20       55.35       59.37      7.06 o
  -8   2  20       55.95       44.28      7.49 o
  -6   2  20       73.67       74.61      7.43 o
  -4   2  20       61.34       60.77      7.66 o
  -2   2  20       33.20       37.60      7.18 o
   0   2  20       30.55       31.34      7.78 o
   2   2  20       99.05      113.47      9.62 o
 -29   3  20       28.14        9.87     12.70 o
 -27   3  20       45.52       48.76      7.78 o
 -25   3  20       15.30       -3.60     13.20 o
 -23   3  20        0.83       -7.71     11.03 o
 -21   3  20        7.27       13.33      6.53 o
 -19   3  20       14.17        8.18      6.73 o
 -17   3  20       32.69       50.40      6.80 o
 -15   3  20       51.73       59.39      7.42 o
 -13   3  20       67.52       68.82      7.64 o
 -11   3  20       87.94       74.78      8.87 o
  -9   3  20       93.69       91.60      8.71 o
  -7   3  20       76.09       76.64      8.12 o
  -5   3  20       57.73       57.58      8.12 o
 -35   1  21        0.02       -7.28     12.07 o
 -33   1  21        0.80        3.56     11.88 o
 -31   1  21       15.79       -1.16     12.99 o
 -29   1  21       32.81       42.11      7.25 o
 -27   1  21       36.68       36.78      7.16 o
 -25   1  21       89.97       81.23      8.03 o
 -23   1  21      240.13      238.23     10.21 o
 -21   1  21      303.02      322.05     11.15 o
 -19   1  21      270.51      267.39     10.49 o
 -17   1  21      272.38      260.82     10.16 o
 -15   1  21      219.23      204.59      9.80 o
 -13   1  21      166.33      173.80      9.33 o
 -11   1  21      239.23      224.71     10.47 o
  -9   1  21      234.00      245.68     10.32 o
  -7   1  21      139.57      145.41      9.09 o
  -5   1  21      101.20      106.17      8.58 o
  -3   1  21       79.47       87.21      8.63 o
  -1   1  21       57.24       61.35      8.49 o
   1   1  21        8.18       18.62      7.42 o
 -32   2  21        4.39       -2.46     12.36 o
 -30   2  21       11.89       14.27      6.46 o
 -28   2  21       44.24       32.24      7.40 o
 -26   2  21       67.73       69.23      7.71 o
 -24   2  21       40.01       28.73      7.43 o
 -22   2  21       21.02       27.72      6.67 o
 -20   2  21       21.43       23.77      6.82 o
 -18   2  21       36.42       27.13      7.14 o
 -16   2  21       63.75       54.10      7.72 o
 -14   2  21       61.17       49.16      7.72 o
 -12   2  21       18.14        4.02     12.86 o
 -10   2  21        2.71       10.84      6.17 o
  -8   2  21        3.92       -1.18      6.80 o
  -6   2  21       11.09       10.15     12.05 o
  -4   2  21       16.26        1.21     13.35 o
 -19   3  21        0.97        6.17     12.17 o
 -17   3  21        1.18       -5.56     12.41 o
 -15   3  21       17.64       17.73      7.20 o
 -32   0  22       47.56       50.54      8.13 o
 -30   0  22       84.47       97.24      8.78 o
 -28   0  22      236.06      245.43     11.32 o
 -26   0  22      428.74      472.21     13.52 o
 -24   0  22      365.52      403.67     12.79 o
 -22   0  22      250.74      291.22     11.39 o
 -20   0  22      291.93      314.26     11.54 o
 -18   0  22      341.04      353.03     12.19 o
 -16   0  22      306.18      315.45     11.82 o
 -14   0  22      307.16      313.93     11.75 o
 -12   0  22      230.10      227.37     10.78 o
 -10   0  22      103.10       99.46      8.71 o
  -8   0  22       25.51       24.81      7.16 o
  -6   0  22        0.11        4.64      6.22 o
  -4   0  22        6.04        1.23     11.24 o
 -31   1  22       25.92       17.49      7.96 o
 -29   1  22       10.13        4.86     13.33 o
 -27   1  22        0.10      -12.50     12.50 o
 -25   1  22        0.84        7.69     12.65 o
 -23   1  22       13.74       17.80      7.33 o
 -21   1  22       25.06       27.64      7.26 o
 -19   1  22       18.36       18.64      7.09 o
 -17   1  22        9.13       -0.58     12.17 o
 -15   1  22        3.83        5.25     12.02 o
 -13   1  22        2.78        4.11      7.23 o
 -11   1  22        2.43        5.93     11.70 o
  -9   1  22        4.98        9.62     12.28 o
  -7   1  22       20.43       20.12      7.04 o
  -5   1  22       34.25       39.28      7.21 o
 -26   2  22       30.57       43.92      7.50 o
 -24   2  22       54.08       54.43      8.10 o
 -22   2  22       55.22       73.93      7.91 o
 -20   2  22       42.79       46.51      7.38 o
 -18   2  22       31.37       26.29      7.47 o
 -16   2  22       31.09       31.65      7.67 o
 -14   2  22       43.44       45.12      8.01 o
 -12   2  22       34.02       47.52      7.14 o
 -23   1  23      101.52       91.54      9.14 o
 -21   1  23      113.08      122.80      9.09 o
 -19   1  23      121.62      124.30      9.14 o
 -17   1  23      110.27       99.05      9.10 o
 -15   1  23       44.51       24.09      8.01 o
 
